# Supplementary material for: Evaluation of a proteomic signature coupled with the kidney failure risk equation in predicting end stage kidney disease in a chronic kidney disease cohort
Source: Clin Proteomics. 2024 May 18;21:34. doi: 10.1186/s12014-024-09486-5 (PMC11102163; doi:10.1186/s12014-024-09486-5)
Supplement: Supplementary file 2 — Additional file 2: Table S1. Log 2 Protein identification and quantification data for all individual samples (attached CSV file). [file 12014_2024_9486_MOESM2_ESM.csv]

	StollerID.x	External_ID_Barcode	A0PJW6	O00187	O00391	O00533	O14786	O14791	O14980	O15143	O15230	O15511	O43143	O43488	O43707	O43776	O75144	O75369	O75390	O75636	O75882	O95445	P00390	P00441	P00450	P00488	P00492	P00505	P00533	P00734	P00736	P00739	P00740	P00742	P00746	P00747	P00748	P00751	P00915	P00918	P01008	P01011	P01019	P01024	P01031	P01034	P01042	P01137	P01344
1	93	121326	NA	11.70034954	12.76658333	11.8794386	NA	13.30228669	15.37366269	NA	NA	NA	NA	NA	16.51052769	13.02886163	9.843271271	18.36443047	NA	15.81047728	15.62752951	NA	NA	11.77724328	20.75818062	13.93516565	NA	15.41222492	19.72735319	19.40699504	15.01860375	11.12953959	15.28741701	16.18674213	14.18605291	19.33597656	13.48357742	19.94446771	12.19952019	4.807845175	20.27251045	22.01225658	18.12138607	23.02349128	18.52591901	11.48211512	20.69213825	NA	12.74915581
2	1	115218	14.16935379	11.84373888	12.38765447	12.31500602	12.27629989	13.94344348	17.0006118	11.35371302	10.35851291	10.0774202	12.86045971	11.42057363	12.59139249	13.97995644	10.49400449	15.11771075	18.84012377	16.11721419	14.91287283	16.25674442	15.46185573	14.16658466	20.53052521	13.23334958	15.65737925	15.44573735	17.69892701	19.02259178	14.8029736	13.41010907	15.41009466	16.07412147	15.49065584	19.04767824	14.20615974	19.91844367	10.88240632	4.628011852	20.11990886	21.50924413	17.87708884	22.3132012	17.55329181	12.93361153	20.50095671	11.24810376	12.18261095
3	95	114864	NA	12.3111944	12.45293039	11.60081178	NA	13.8641458	15.42630423	NA	NA	NA	NA	NA	17.23858465	13.42231366	9.707037818	17.00202722	NA	15.6776171	15.37279722	16.35554107	NA	11.57206694	20.10536984	13.39585935	NA	NA	19.27937189	18.87883844	14.75868893	12.81445222	15.16543034	16.23274483	15.23597957	18.944777	13.25013317	20.08514667	11.39727639	4.695403159	20.04225709	21.42700288	17.73654986	22.80429638	18.14693688	12.64706484	20.30106959	11.61012484	12.30063366
4	96	118483	NA	12.02662473	12.57457301	12.24019785	NA	13.92029918	12.91286409	NA	8.410961125	NA	NA	NA	12.69657405	13.76125872	9.209447003	NA	18.93974371	16.30058442	15.19030429	17.79649206	15.53438564	NA	20.14256147	NA	15.30095682	NA	19.45307657	19.20090049	14.84516926	11.66516041	15.71267839	16.41037581	14.69948457	19.56680625	14.87169486	19.49709803	13.86458595	5.715094849	20.37191969	21.620109	18.76704727	22.6103016	17.63181068	12.10467839	20.90730471	10.07132455	12.74227183
5	97	115263	12.9587911	11.68185695	12.77454266	12.26155073	12.9666737	13.4690933	17.21543192	7.280578055	NA	7.523005106	NA	10.72158657	14.17717141	14.18506588	10.04604896	17.95583942	18.26236019	15.80024113	15.35218778	16.02213469	NA	14.36393315	20.37979616	NA	NA	14.91055953	17.25461335	18.8311224	14.6385344	12.43342393	15.12131225	15.58656321	14.82771161	19.05852809	13.32874599	19.37505723	12.19733818	5.009717904	20.15739137	21.48638164	18.11748497	22.57017385	17.50520147	12.46078331	20.3917857	11.68934536	11.97939499
6	408	171356	13.93970179	11.54927853	12.52808378	12.47845391	NA	13.43844954	16.31594785	NA	11.86773968	NA	NA	NA	15.08738374	14.52627576	10.45547797	16.45450967	17.30489402	15.32862208	15.31122444	18.05679673	15.66923977	7.56631296	20.12735496	13.44249863	NA	14.59999407	17.20289292	18.71051413	14.55339156	12.62292913	14.83360634	16.11270413	15.01965789	18.69001606	13.41747681	19.18443536	NA	NA	20.41742834	21.71628752	17.93562354	22.72594378	17.82484438	15.01780133	20.54754065	NA	12.06802901
7	2	117866	14.01854229	11.52975059	12.37828399	12.79324795	12.45810572	12.75278531	15.80751704	NA	NA	9.728489904	10.60953538	12.38164336	12.62048592	13.96893942	10.26723173	17.62096124	18.91504638	16.07133745	15.62691034	16.51407513	15.23916555	NA	20.29367589	NA	NA	15.51043619	17.84270439	18.94415583	14.19439977	11.86060168	15.26337252	15.62096483	14.88777353	19.03798739	13.00687498	19.0578135	11.32610714	NA	19.85540104	21.15111799	17.96138724	22.40109155	17.59576276	12.5736377	20.32709826	NA	12.67682589
8	534	162902	14.04827006	11.73762411	12.29247141	11.31997188	16.27252985	13.51289022	16.87158496	NA	NA	12.32347847	NA	15.69854793	16.41005548	14.84869044	NA	16.7234756	18.65697997	15.35995358	15.22320024	12.42473406	15.87481595	14.00359879	20.83173812	NA	NA	NA	19.30335225	18.86604107	14.64057922	11.3910456	14.8359039	16.12035372	15.04194483	18.70978569	13.7488227	19.894183	10.98384398	NA	19.36938116	22.20829383	17.12457278	22.51791086	17.63214225	11.68200071	19.91654927	12.83186823	11.01401411
9	99	118244	NA	12.1928052	12.72045308	NA	12.79626188	13.99726498	17.38417255	NA	10.84028957	11.1170766	12.28783396	NA	12.49374497	13.86644918	10.4649999	17.35054861	NA	15.88194183	15.47902947	16.98286442	NA	NA	20.07482869	13.53670945	15.63840319	15.6967814	16.3875648	19.11483094	15.00460946	11.11439571	15.57280935	15.79968633	14.90978056	19.13577619	13.64209502	19.66377045	13.77591649	5.806777296	19.81342716	21.25178896	18.43024821	22.6296707	17.83575351	12.60339119	20.45806613	12.4525998	11.55113142
10	3	117720	NA	11.61801429	12.55834653	12.41625677	12.10339705	13.26243227	16.19769077	NA	NA	NA	9.550823794	NA	12.39890185	13.58505442	10.37362263	17.48542823	18.75946887	15.85884475	15.36895628	16.79833496	NA	14.71219621	20.52031512	13.63696252	15.6231238	15.45303647	17.21692771	19.12216737	15.29352437	13.29995247	15.08580628	15.79020345	15.29929789	19.21136408	14.50013304	19.51113609	12.44179637	5.198050574	20.5281315	21.38168717	18.43621561	22.06606214	17.52703814	12.86338771	20.45882508	8.782685214	13.26028049
11	227	141653	NA	11.84390344	13.07929348	12.00598276	12.75644473	14.01492028	12.88802924	10.84676223	10.41599474	NA	10.56308753	NA	13.42141667	13.99398659	9.621940456	16.67410382	19.12691265	15.81970075	15.59160128	16.58731291	NA	NA	20.33498217	NA	NA	NA	17.30923444	18.45713452	15.28271097	11.66418194	15.1153458	15.41160587	14.09204773	19.19929526	13.60110495	19.81333019	12.43265825	NA	19.92818446	21.94975461	17.86570791	22.76923435	18.04834162	12.45649257	20.31818535	10.78176248	11.07074629
12	100	118455	NA	11.32982795	12.37377619	12.80299671	12.87030311	12.74543071	17.71340367	9.034159078	8.875642268	9.538948902	11.88163168	NA	12.69897252	14.24505884	10.61415795	17.87976278	NA	16.25114088	15.85861135	16.93458291	NA	NA	20.30858332	13.42165589	NA	NA	16.28941071	19.27973688	14.76141532	12.95162039	15.36308741	15.55647719	13.70430099	19.41809001	13.26429949	19.78324794	13.30326746	5.752044469	20.26268527	21.40889975	18.23113645	22.70001103	18.03981178	11.01973232	20.55267036	NA	12.23630112
13	101	117524	12.65616945	11.42233186	12.69247165	12.67122477	12.87574772	12.99320289	15.90332371	NA	NA	9.51184745	12.41470963	NA	12.9075875	14.23143596	10.45593525	17.26758113	NA	15.98292773	15.6056569	17.04077974	NA	11.45646165	20.48549294	13.62593671	15.35230422	NA	16.98159804	19.40316067	15.02712238	11.22278716	15.17191432	15.96322724	14.47089468	19.26103792	14.91902456	19.86097388	13.37596995	5.762399474	20.29378894	21.64243528	17.94366096	22.67127766	18.08279164	12.25871982	20.69983921	NA	12.50175578
14	228	118393	14.47101581	11.55881677	12.45827763	13.04135969	12.02669742	13.90935552	13.07744368	NA	8.896200992	NA	9.467370423	14.7189156	12.83840663	NA	10.36486424	16.01945284	NA	15.35615881	14.99355099	17.51763035	NA	7.341609069	20.49898097	13.72667606	NA	15.55142799	18.60536885	19.01594383	14.83383017	12.69169518	15.17805343	15.85388379	15.20362339	18.74802024	14.03759576	19.03248201	11.6792432	4.490890537	20.13147201	21.7149765	17.50493227	22.47952399	17.59640893	13.07023105	20.03515409	NA	12.49265172
15	6	133534	13.43411468	10.96752783	12.38637334	12.35488458	12.28067809	13.75254729	16.54226556	NA	NA	NA	11.70035895	NA	13.22100747	NA	9.750767275	17.99623875	17.29678123	15.21544681	14.76535456	17.03667795	NA	11.36166763	19.42812682	NA	15.58276462	16.03865496	17.28846523	17.9570427	14.8189933	12.23764454	14.43687527	14.21045608	14.83345806	18.58630721	13.9752127	18.84592104	11.15514263	4.481041031	19.86905636	21.4043016	18.37980828	22.20191792	17.41029028	12.43460126	19.86080452	NA	12.6728372
16	7	118284	NA	11.62552487	11.70401059	12.25383588	12.52310505	12.88924195	17.05479635	6.553931423	NA	4.722686729	11.68420176	NA	13.26169337	13.64365304	9.198870149	17.02441666	NA	15.44239952	14.60224767	16.35058497	NA	15.43666019	20.25015404	13.5558822	15.44254828	NA	18.38685759	18.63990769	14.63869285	12.55866072	15.09066671	15.45513948	13.59195666	17.91769935	10.74184065	19.44097551	9.630114165	NA	19.95933591	21.54364541	18.32996211	22.10337661	17.27640485	11.8684579	20.17293419	NA	12.01383317
17	229	126097	12.03336774	11.11425809	12.08342709	12.10628209	12.67759115	12.9392779	12.3132043	NA	11.29755674	6.666985713	NA	NA	16.89915201	13.55844486	NA	17.5725107	18.73902819	15.21711179	14.50472922	15.80274698	NA	14.28723857	20.2186292	12.50035072	NA	NA	16.32928815	18.42905724	14.05829056	11.4270417	14.436807	15.35051664	14.85616816	18.68734252	13.01639928	19.52799288	9.569784991	5.333859964	19.68119139	21.02506566	17.93075122	22.43918112	17.53555957	12.68241648	19.66422034	NA	11.79123922
18	10	149398	NA	11.49083798	12.33363014	12.9552789	11.36436364	12.71039764	13.03485685	NA	10.02499471	NA	12.70623401	12.24883422	12.52400457	13.62991565	10.33813545	17.27056793	18.55316733	15.58379448	15.08116526	17.11944831	15.07010249	11.62554339	19.90901974	13.34616705	15.23403095	15.90854944	NA	19.07701145	14.54004252	12.10163556	15.20579522	15.64319299	14.40679184	19.05527874	14.64930382	18.11141866	13.7954804	5.640288961	20.3459283	20.85123266	18.4195404	21.74642503	17.29042353	12.61481816	20.36737082	NA	12.60800494
19	11	125573	NA	10.23845725	12.25299854	12.53497577	12.29718989	12.16282648	16.47734577	NA	NA	NA	NA	12.22837406	12.91098664	14.5591222	10.55938715	17.05936376	18.77775241	13.68492757	15.21723933	17.07947412	15.78695071	NA	20.80961412	13.47691648	NA	NA	17.97744409	19.239339	14.56431934	11.53833909	15.06480235	16.08894193	14.93291812	18.65622671	14.60515327	19.56613302	12.9942669	5.128064287	20.09717273	21.90464355	18.16649831	22.09917862	17.73707322	12.74139558	20.5617039	10.81764502	12.28158464
20	12	121973	14.20116826	12.2065123	13.038197	12.41523725	11.58766719	13.51392301	13.34716457	NA	8.613729413	11.17669396	10.7651994	15.99876537	17.60073086	14.48011304	10.52065544	17.30469624	18.87283516	14.9922512	15.6370216	16.71765531	15.32004213	NA	20.77277118	13.32852552	NA	NA	18.08100089	18.80923617	15.12894609	11.09860837	14.72161635	16.10595506	16.14039618	19.04037712	13.80534575	18.96016332	13.44077411	5.596601928	20.39993699	21.23981236	18.17137906	22.23910692	17.6804416	13.10844112	20.39303739	NA	11.55056075
21	13	124010	14.0632871	11.58707658	12.03609689	11.10249351	NA	13.88321439	14.93812012	NA	8.986413416	NA	NA	NA	11.72799266	12.39778865	9.666197666	15.45723527	NA	15.63485297	14.81757602	16.43359769	NA	14.42153741	19.46093179	NA	15.18800348	NA	18.34410859	18.85528633	14.0474347	10.9623978	14.57313855	15.86731949	15.49195112	18.78915589	13.14072261	19.3188913	10.99763867	NA	19.37407596	20.69008857	18.05734631	21.92459045	17.27936677	12.85656431	20.3020101	NA	12.74120378
22	103	126937	13.21205526	11.39630029	12.43886722	12.15705901	13.0356866	13.37512187	18.00763559	NA	NA	10.05749237	NA	NA	12.79865172	13.82903328	10.02827454	17.6651481	NA	15.86902532	15.35739012	16.68218703	14.97502711	15.13585183	20.39045745	13.60259507	15.43031465	NA	16.77570266	19.13057758	14.95428207	12.09538037	15.43456919	15.72895414	15.4029691	19.1401814	14.53092733	19.36190327	12.14404679	4.656357505	20.01952238	21.33086857	18.9706165	22.68472454	17.91885834	12.70180996	20.55652656	9.857525525	12.5212787
23	104	123889	12.74732098	11.76798311	12.25404887	11.93901949	12.94269868	13.31736899	16.29768795	NA	11.11908776	10.1296431	10.67427268	NA	12.91721137	13.85315501	10.55743713	17.37119405	18.44317523	15.93660343	15.4010253	16.99832666	NA	11.50115165	20.50230122	12.78854693	15.14388712	14.48527012	16.84657156	19.06703908	15.05025663	11.16448143	15.06594981	15.74914721	13.7833308	19.06744283	14.83855886	19.04038078	10.40280819	NA	20.29844602	21.17017384	17.91554504	22.66042433	17.58226254	10.9322414	20.40119569	NA	12.41196079
24	214	118121	14.13321991	11.90136773	12.47953718	11.1098438	NA	14.38113861	13.0131801	11.72021748	9.136342256	NA	11.75235177	NA	14.50977527	13.59848321	10.39935834	16.10487013	NA	15.58949565	15.17815217	16.49544907	NA	NA	20.16933675	NA	NA	15.57184619	NA	18.69262644	14.02733451	13.62396898	15.31705213	15.83199712	14.96699021	19.20063452	14.04163709	19.84677315	12.06722656	NA	19.84315967	21.32107404	17.82449648	22.26350696	17.79817248	12.7989991	20.39624813	NA	12.33157888
25	14	123705	NA	11.43030517	11.92540635	NA	NA	13.04011189	15.07347665	NA	NA	NA	NA	NA	11.81751961	12.6849307	NA	15.82171799	NA	15.15825498	15.00167408	16.90275622	NA	16.18253115	20.08940082	14.1052708	14.67431089	14.30623179	18.63773824	18.89207573	14.48393834	11.76748432	13.92881622	15.35380272	14.06366404	18.96632407	14.30903211	19.1787399	13.02693084	5.210300272	19.60712997	21.23885839	18.07483978	21.78983799	17.09502016	11.39340513	20.47657612	NA	12.21653213
26	17	119842	13.83953263	11.38099012	12.08790933	11.77970324	11.68890464	13.7875313	15.26178348	NA	8.872760424	10.48301989	12.36189138	NA	12.54942785	13.22827154	NA	15.67312969	NA	15.34538546	14.82159316	16.59006254	NA	15.24240284	19.37745078	NA	15.13089578	15.15785374	18.79767644	18.76329243	14.59702404	12.68927601	14.91098127	15.29886759	14.84837457	18.6780269	13.97953966	19.42507214	10.59291016	NA	19.52348054	21.40286226	17.58148464	22.09692257	17.47520572	12.23503147	19.76336169	NA	11.97915115
27	18	122581	13.77246836	NA	11.04119813	11.04404756	12.16040021	14.67079438	17.36293908	NA	NA	NA	7.802235029	14.94908678	12.39967152	13.12402347	NA	15.28920392	NA	15.04592581	14.44029224	16.19890431	NA	NA	19.83619963	13.13613879	NA	NA	18.67798979	18.76338626	14.09253914	13.79789934	14.83190859	15.66129947	14.14374775	19.06208897	13.73197394	19.5601646	12.34107448	NA	19.75596099	21.6262513	18.3192055	21.9625843	17.85360601	11.7792995	19.87687756	10.99456735	12.07757598
28	105	124918	12.55719184	11.16871586	12.45422584	13.07107022	12.99009035	13.77415253	17.51945623	NA	11.44178853	6.75978486	11.23060554	NA	13.54253092	13.67418938	10.23697114	18.06424196	NA	15.78615679	15.64981955	17.18578307	NA	14.75565686	20.14665279	NA	15.35235417	15.33879168	17.24766737	18.85981512	15.13638834	12.97888728	15.35828147	15.46827813	13.84588726	19.01633905	13.57677261	19.4328397	12.30892345	5.114916533	19.7635417	20.87865017	17.92211553	22.66288561	17.99944694	11.5361401	20.44496592	NA	11.96516311
29	106	123943	12.79536163	12.07946591	12.99987666	12.47361436	12.75179701	12.63934612	15.78050608	NA	11.67740579	9.537856165	10.11651289	NA	12.98326766	14.25800887	10.35159644	17.82459227	NA	15.71444285	15.65543758	16.92877921	NA	14.00852284	20.55361647	13.34112991	NA	15.64741108	17.09325918	19.0470835	15.23507903	12.53864174	15.21678115	15.65451968	15.90530692	19.12463145	14.36963813	19.25773884	12.36200286	4.683633132	20.63116273	21.50194679	18.33115892	22.44240066	18.14983161	13.0831294	20.35501938	NA	12.59988853
30	107	117262	12.98720103	11.4740271	12.73778317	12.62586699	13.08715329	13.6346935	16.73467905	11.13008028	11.05415357	9.824126355	11.50469832	NA	12.94495325	13.88953292	10.46155628	17.89038853	NA	15.75483927	15.63409297	17.19083721	NA	NA	20.13345394	13.18483465	15.0602501	15.54231846	16.50290289	17.79801459	15.34111592	14.23773327	14.50884101	14.43451921	14.78172392	19.34728464	14.28881919	19.56891858	11.88589208	4.329950262	20.12711708	21.72758	18.35433401	22.67991356	17.95939076	12.59059112	20.40136785	10.66753	12.73696933
31	19	119117	13.99566612	12.04500151	11.81289489	10.86039696	NA	13.73671754	17.06870789	9.471298735	11.38095428	NA	NA	NA	12.63587167	13.67228575	10.09917538	15.39618842	NA	15.53859799	14.44702277	16.20474367	NA	13.80791732	19.92462887	12.73740988	NA	NA	18.7834742	18.37139199	14.68979951	13.52781906	14.7848703	15.7788787	14.97747375	18.97327594	13.18762011	19.35716655	9.703976551	NA	19.45649221	21.28195876	17.68819064	22.09041324	17.63446292	12.47961901	20.15033812	NA	11.98246057
32	20	125527	13.61976431	11.66629955	12.32353626	11.84698222	NA	13.28244505	16.4947036	NA	9.011612711	10.76353767	10.74738197	NA	12.47938238	13.59861668	9.305553536	16.42111062	18.79031862	15.78617229	15.03437674	16.46165729	NA	NA	19.45953724	12.70932383	NA	15.02418771	18.34833174	18.59219472	14.5036617	10.49060557	14.40726821	15.43575807	12.98623314	18.81178563	11.52334797	19.40207089	9.744369564	NA	19.89210793	21.08201744	17.02188426	22.20406833	17.56235953	11.70945025	20.07525782	11.63589473	11.16856146
33	108	117301	13.05149261	11.00383008	11.54709296	12.58863148	12.69897171	13.57941569	16.25326962	NA	11.77045786	11.68370934	11.61761918	NA	12.72274385	NA	NA	17.23277431	NA	15.42830963	15.28118008	16.87923981	NA	NA	20.11606197	13.62291441	15.39208234	15.261981	NA	19.23204679	14.98388476	10.60343738	15.41265432	15.70413391	15.05222481	18.87802463	13.30618337	18.60898301	12.27026869	5.145193043	20.65627165	22.03432832	18.59174696	22.38996724	17.96383546	12.46933286	20.47271344	11.00736657	12.52378209
34	21	119156	13.73174515	11.40078186	12.28716165	12.03740624	11.98716384	13.64035203	17.10447703	NA	NA	9.64209328	NA	NA	12.42389988	13.36772725	NA	15.87459178	18.26662659	14.92091008	14.63492379	16.70957357	NA	15.25498777	19.99004974	13.51276694	NA	14.22317279	19.04250704	18.37197646	14.41093241	12.5055056	14.21520792	15.41480047	14.53699758	18.68733662	13.65289804	19.32374091	12.09960132	NA	19.61401492	20.12213982	17.34674406	21.82482511	17.51103152	12.27078675	19.94554291	NA	12.04826493
35	230	143425	NA	11.70271523	12.19389199	12.69155545	11.96307626	12.94323869	16.96868825	10.82384937	11.36615717	10.74930909	10.05963726	13.88870326	12.08125299	14.26196319	NA	17.01432914	18.50575064	15.29262925	15.35279218	17.6648723	NA	NA	19.44049818	NA	NA	NA	NA	18.70458669	14.69547653	13.26040431	15.29489072	15.73335063	14.82366423	18.96689352	14.53152983	19.52098086	13.81514371	6.017140827	19.99622969	21.18038977	17.93084609	22.13560349	17.78532946	13.00054601	20.26309981	9.935831048	12.45717737
36	109	115174	14.79771527	11.94815009	12.91822416	12.31085359	NA	11.83985748	12.11545367	NA	NA	9.188746301	NA	NA	12.4201757	NA	10.43464819	NA	NA	14.75709499	14.8480417	15.42723386	15.62123534	15.47656214	19.62517842	14.11589345	14.18938818	14.30436542	18.47636135	18.90114172	14.36758675	10.26268175	15.15727618	15.93426042	16.71640178	19.43106285	14.23663885	18.8190305	14.91442226	10.66010143	20.05475984	21.31779317	17.78004571	22.24658028	17.43045225	13.54385261	20.54392941	NA	13.41872148
37	22	135724	13.53246786	11.39350447	12.80197762	NA	NA	12.90785751	17.947189	NA	10.61733616	10.85411673	12.54579376	14.61511675	12.76490068	13.88453577	NA	16.73603328	18.23936887	14.58479988	14.71793127	15.11858266	NA	13.63550324	20.52061517	12.88045138	14.70737208	NA	18.6108742	18.41167414	14.02609344	12.14695696	14.08889558	15.32082953	15.37356759	18.53333349	11.60809107	19.75183377	11.20782079	NA	19.56236615	21.93315346	16.76593004	22.13783373	17.8955297	12.44237695	19.77391362	11.95489662	11.58829969
38	110	120370	14.4622603	11.75144515	12.3811511	12.02812999	11.98289411	13.62432168	13.50812425	NA	8.674237925	10.33528862	NA	13.08628059	12.30385356	13.09217639	9.926273015	14.5415427	NA	15.74220777	15.17255885	16.97205321	15.11869822	14.80354176	19.79981216	13.45716663	15.47828248	15.96332771	17.81125941	19.10364289	14.3778545	11.94031228	15.37909936	16.2889635	15.02379117	19.19514142	14.4226408	19.20844817	13.13803441	5.3731821	20.26637242	21.29003668	18.2421431	23.09078546	17.67692199	12.73286811	20.74222889	10.57074651	12.70608736
39	111	119804	14.5665686	11.78941976	11.93938414	10.83955237	NA	13.98027073	17.02309285	NA	NA	7.697204833	NA	NA	12.20777472	13.16469069	9.634226385	16.52546885	NA	16.34253982	14.73541684	16.70760226	NA	10.16419713	20.11200534	13.25037051	NA	14.99634308	17.90424183	18.70197099	14.40703208	13.39026534	15.07971252	16.4996718	16.43572837	19.05386756	13.07372488	19.78054175	13.50299919	5.681695948	19.91218849	21.91217345	18.04126744	22.81431973	17.62410234	13.20710149	20.22636705	11.06865113	12.21857101
40	112	123817	NA	11.36017611	12.25955846	11.75119186	NA	12.73106838	12.21112467	NA	11.14593116	8.517105194	NA	NA	11.94762623	13.32040546	10.20944091	15.38209469	NA	15.40462081	15.06875131	16.85441997	15.50644445	NA	20.1926592	NA	14.97754706	15.39097577	18.29247136	18.81130387	14.4836835	11.24041308	15.1367563	16.01229753	15.79914324	19.13921756	12.99356005	19.63550536	12.19597757	4.069377564	20.20495274	21.3531849	18.09970862	22.69505488	17.63812944	13.0928399	20.24716216	9.793410691	13.1526666
41	113	120539	14.19094713	11.38933208	12.36131947	12.47029765	11.84866384	13.43908886	14.81982499	NA	8.551180182	NA	NA	NA	12.30776733	13.5882629	10.16844894	16.23013376	NA	15.53646707	15.41137677	16.71812365	NA	NA	20.1726331	NA	NA	NA	17.97740401	18.97755993	14.62520008	12.39963124	15.18237313	16.1615967	15.39758588	18.05124771	13.93034584	19.13082379	14.31926145	6.128071944	20.28253697	21.86747219	17.88576984	22.65479163	17.68854037	13.27850557	20.29610864	10.73478413	12.53547218
42	23	121292	13.1501391	11.78239362	10.84170207	11.4875205	NA	14.46127883	16.54987872	NA	9.035001032	NA	9.724905833	15.10694613	12.38638756	13.41114851	NA	16.5147429	18.383558	15.69426818	14.50842615	16.99385336	NA	14.75666619	19.4677335	13.5965526	NA	14.11960637	18.52114529	18.7122216	14.38503553	12.53511396	14.44717662	15.57297645	13.37668874	19.1310216	13.25815654	18.85797481	12.38143871	NA	19.2319817	20.78855529	18.75489316	21.83973797	17.36100142	11.29048337	20.03565858	NA	12.0810339
43	114	120279	14.60914514	11.77127327	12.83428162	11.01794798	11.83322109	14.05914985	14.02135918	NA	NA	NA	NA	13.27760319	15.32982856	13.26190868	NA	NA	18.14421913	16.05300041	13.80690773	17.38431333	NA	NA	19.41353072	NA	15.03944432	NA	18.56058437	18.8344447	14.43315126	13.62580086	15.53898065	16.06750719	15.91471508	19.3493361	12.27835803	18.79872824	13.61728152	5.584957939	20.14070295	22.11433089	18.28180346	22.59210166	17.83486604	13.80726676	20.71018017	NA	12.35750567
44	115	123545	NA	11.84795176	12.10573643	11.80161748	12.28920836	13.58708913	12.19201429	NA	NA	7.856445744	NA	NA	12.61736018	13.54906297	10.13513555	15.43486511	18.76523268	15.07962399	14.64937911	16.77796303	15.82974539	NA	20.13101358	NA	14.84198954	NA	18.25570918	18.56293358	15.19081685	12.7843229	15.35803091	15.69057181	15.39740152	18.91382544	13.98661354	19.62771538	10.43447727	NA	20.0111071	21.48839773	17.63541932	22.76103017	17.60592787	12.92690162	20.47332958	10.91830747	12.2109478
45	27	150524	14.02916048	12.19927776	12.52395986	12.54429557	12.45473969	13.18279384	18.5340473	7.990168459	9.017626597	10.88268172	12.26833521	12.8586562	12.31644567	13.44717933	10.76623849	17.02441271	19.12648354	16.57856309	15.50099915	16.97712391	NA	14.6543314	20.67457448	13.31571976	15.56570266	NA	17.90013757	19.34803371	14.75914552	11.81629704	15.6773874	16.30126809	15.47258071	19.14857986	14.48627257	19.93678133	13.43574291	5.431877017	20.5711725	21.91242656	18.92279253	22.58813757	18.0248721	12.46887426	20.58890534	NA	12.88691804
46	116	120970	14.63613003	11.62115641	12.80444211	12.46744947	NA	13.19948297	16.57030285	NA	10.87422721	NA	10.38124648	12.02119919	12.76615361	13.67043387	NA	NA	18.60395822	14.41867793	14.88159526	16.58885571	NA	13.6429602	20.15569618	13.2560194	14.5299168	NA	16.65141146	18.4278026	14.8096198	13.07397032	15.12772459	15.77079148	16.28798474	19.15660342	12.91445412	19.20606862	13.21999043	5.383660593	20.17022989	21.68077494	17.48979337	22.45614488	17.81219605	13.34366468	20.42079448	9.712541905	12.7987969
47	231	137637	13.4058822	12.00463851	12.78484278	11.05658672	11.52995313	13.99053018	15.52804633	NA	9.184661847	10.25034386	11.51350244	NA	11.92404901	13.23322539	10.52939068	15.09995334	18.91367323	14.68882351	15.60989587	17.11478548	NA	11.40247074	20.37306519	14.19233595	15.61881056	16.00672079	15.29877474	18.85893854	14.58015489	14.21711603	15.47432167	15.90153348	14.08077684	19.21788308	14.16467682	19.89378777	12.26970888	4.296451843	20.21156335	21.06798963	17.93253537	22.74207651	17.88640949	12.0895477	20.44135249	10.97501333	13.11231391
48	28	123282	13.84838308	11.73057632	12.09594581	12.72427225	12.43094453	13.4180609	16.64108183	9.152707027	10.77304836	11.17374775	12.68412424	13.54999793	12.08983548	13.4358578	10.33478324	17.52872306	18.73162067	15.82311162	15.49630883	17.57821866	15.74794532	11.39540798	20.13776749	13.42009068	NA	15.25184943	16.47384886	19.21565136	14.9068117	11.54219245	15.51105835	16.25316345	14.33071939	19.10051378	13.71360509	19.72957456	11.53238972	NA	20.06857781	21.58486411	18.9214626	22.48563935	17.9670802	11.84070143	20.57895424	NA	12.67961615
49	118	124243	NA	11.6600985	12.36776491	12.0696138	NA	13.55111864	15.66253632	NA	10.84675691	8.092419629	NA	NA	12.32847753	13.61546732	9.945135084	15.62320864	18.82932612	15.39608026	14.99010083	16.35821338	NA	NA	19.91212431	NA	14.33548624	15.59586202	17.55310186	17.60214392	14.69606056	12.38356619	14.2193826	14.5455932	14.82815676	18.29518626	12.62031014	19.02613987	11.44003542	NA	19.52164512	21.37295333	17.06987629	22.33094943	17.42186995	12.82437821	20.16226691	11.254237	11.12541331
50	328	161835	13.189463	10.91725101	9.800673059	NA	NA	12.90030137	11.89251628	NA	10.73108874	NA	6.170710658	NA	12.15422559	NA	NA	NA	13.98941548	13.42829989	13.75271739	15.68038621	NA	7.136034151	18.6601029	NA	NA	NA	18.14225553	17.29254807	12.80553894	11.80311599	13.78155043	14.35277864	14.12886954	17.8319874	12.90194213	18.06827342	11.60701724	NA	19.06204271	20.01784869	16.15441256	21.67817824	16.49120983	12.37577445	19.40666749	NA	11.89147958
51	119	117802	14.51392049	9.445219406	12.0568466	NA	NA	13.22451261	9.34743573	NA	11.66791336	NA	10.34468533	NA	NA	NA	NA	15.62962615	NA	14.53387189	14.0951347	17.23164831	NA	13.17905652	19.27536329	14.64307918	NA	15.9154775	14.93960419	19.11277364	15.07570941	13.30935658	14.7661515	16.10285985	14.79131958	18.89668819	11.97712697	17.28892287	12.57705032	6.136739564	19.28218664	20.69174229	18.09517846	21.01442693	17.25279886	13.38732164	20.12912747	11.5754533	12.84025678
52	30	130169	NA	11.3319544	13.20161931	11.91874442	12.68260917	13.74686859	17.11939392	NA	11.59228839	10.59024493	NA	NA	13.27538919	14.20257113	9.239910798	16.99423429	NA	15.18021706	15.12103307	17.08043315	NA	NA	20.88706612	13.57067912	NA	NA	18.55350349	19.2445	15.11332842	12.52416337	15.32897182	15.8567262	14.84983816	19.00963892	14.29504022	20.04464415	14.91187468	6.544313395	19.57281785	21.83952576	18.68979245	22.38446139	17.87311917	12.59392688	20.51457553	NA	12.46453012
53	120	121867	NA	11.4667506	11.31533293	NA	11.98561655	13.92664264	16.66734989	NA	NA	NA	8.818598311	NA	11.17502361	NA	NA	15.72682668	19.32757273	15.38579366	14.66024714	15.86330106	NA	14.17002673	20.20382362	NA	NA	14.41819784	17.99323056	18.76314311	14.41322383	13.12386228	15.16625538	15.83872188	14.19961569	18.8502547	13.76635178	19.22127616	13.42366451	5.794411101	19.5048254	21.33521911	17.01214357	22.79065161	17.64585535	12.05905973	19.69940407	11.88245422	12.30009219
54	121	124570	NA	12.64026009	13.2147849	12.64464885	12.44572627	12.6541177	18.15125778	NA	NA	NA	11.95558529	NA	NA	13.55409778	NA	15.3715569	NA	15.24194931	15.04260141	16.96302837	14.78912562	8.829079201	19.95753242	NA	15.10334473	14.18658892	18.37230347	18.53769452	14.41784588	10.41380728	14.92833169	15.81324821	15.20405321	18.7476815	14.67200571	19.38236088	13.52411961	5.760404314	19.76103928	21.15145024	17.80985117	22.19771311	17.41702602	12.91214175	20.28762644	NA	12.85637005
55	216	122074	13.8528669	11.47122687	12.21479193	11.70995416	NA	14.07638796	17.75607142	11.4519279	NA	10.18550938	NA	13.17190024	12.67150612	12.9533267	10.00412145	14.68748246	18.62955472	15.24433065	14.44731953	16.70268241	NA	11.30309548	20.36379269	13.1835419	NA	NA	17.98422759	18.97811125	14.19077871	13.09751055	14.73295468	15.89743935	14.19289233	19.61721118	13.79835047	19.65951549	11.48257193	NA	20.08383138	21.07170133	18.69197202	21.6357045	17.89467301	12.29288485	20.42991251	11.95882103	12.50104668
56	31	127620	NA	11.73797177	12.40751137	NA	12.8672555	13.85565395	15.43684082	9.410910596	NA	NA	12.03345702	NA	13.06039327	NA	9.657422736	18.39654517	NA	16.22217564	15.35052007	16.59184755	NA	11.45459586	20.23192242	NA	15.92145645	16.24456077	17.74447783	19.11372835	15.08983485	10.88181549	15.60618958	15.53708943	14.60024812	19.3288761	14.06544628	20.11195959	11.41970997	4.516073378	19.47458567	21.33023907	18.56718148	22.89367672	17.96865519	11.99116468	20.61138684	12.4437574	11.6676222
57	232	135817	12.86341513	10.92358126	11.69318866	11.83251009	12.08635388	12.82164902	15.30881473	NA	10.92185137	NA	NA	11.68352138	13.18812004	13.497212	10.34466448	17.11290028	17.91163015	15.0895272	14.82503253	14.42418836	NA	14.85123158	20.03973474	NA	NA	14.84531362	15.93997564	18.84579069	14.58067176	11.0004133	14.91232181	15.4814525	14.30109501	18.75283238	13.47222377	19.16648448	11.85678165	5.012174404	20.2247937	20.95074297	17.69244553	21.70438808	17.3351108	11.57458588	20.06775405	NA	12.53672105
58	122	122888	13.6319683	11.87666551	12.62634535	12.48789044	12.06965491	13.37038912	16.32657515	5.402369679	NA	NA	4.46639091	13.26538775	15.21196444	13.47388809	10.87995018	16.34700459	NA	15.20719262	14.92901131	15.84521983	NA	13.56283915	20.02222296	13.04113577	14.61250013	NA	17.67277771	18.16651369	13.86516365	12.53144512	14.69960905	15.07645873	14.85176744	18.38796992	13.73701453	18.81169472	11.47754818	NA	18.73872636	20.77866013	17.19466545	21.90724193	17.25373772	12.38113327	19.70367902	NA	11.32554515
59	32	132842	NA	11.84266809	12.4113279	12.4894654	12.27893615	13.69909513	16.10825862	11.46410775	11.65856494	NA	11.92707079	NA	12.53942873	13.82826068	9.416475543	15.69865684	18.65447213	16.01622277	15.871603	17.1673856	15.58937175	NA	20.37547908	12.71627881	15.46595692	15.28493567	18.15885458	19.27211666	14.72578891	12.69883174	15.32561156	15.769813	15.22698044	19.0710935	13.36360076	19.17498295	13.64344919	5.834337982	20.38056678	21.68084942	18.43416729	22.28306774	18.08184956	12.87527436	20.71432316	NA	13.05012936
60	123	124598	13.69034606	12.06252369	12.38869497	12.56828957	NA	13.23004261	16.69318203	NA	8.982495798	NA	11.15166927	NA	12.44429955	13.56007749	NA	NA	NA	15.05608394	15.00655896	16.43142025	NA	10.7006612	19.51749649	14.00863039	15.09479084	15.08185586	17.39243069	18.7645055	13.92429414	11.55962815	14.98440496	15.41267831	13.72021976	18.29993434	14.31577567	18.79991497	10.63847392	NA	20.01533276	20.97228187	17.8819881	22.05989325	17.48852899	11.11392485	19.96489562	NA	12.49379885
61	124	126396	12.98206215	12.42408884	12.99816757	13.0534255	12.35856488	13.97307574	12.95144227	NA	NA	10.79529795	10.91243753	14.62449789	12.73067269	13.8417869	10.26288979	15.76563664	18.08336711	15.75941414	14.80353577	16.4855988	15.61027907	11.47986197	20.18958979	NA	NA	14.7508062	18.2857845	18.76646861	14.58834204	13.81955083	15.26653377	15.07861308	14.94474997	18.48552246	13.55574279	19.15973825	12.38051459	5.518247668	19.7105442	21.70250345	18.10126034	22.19283455	17.75789033	12.83619945	20.21213266	11.33990927	12.46811315
62	33	136598	13.61362296	11.89032234	11.85324895	14.59545459	12.43475466	14.16888085	15.70864559	NA	10.19374132	10.21215209	11.91561487	NA	16.21377359	13.27221825	9.784339315	18.22036668	19.39666928	16.27112031	15.58419625	17.42070742	NA	NA	20.22471777	NA	15.88939183	15.91887961	17.63371471	19.33519271	14.67643253	12.06529492	15.51253249	16.22902984	14.91776567	18.77377599	13.65593629	19.39631208	13.86277986	4.971187926	19.92814037	20.80888544	18.80086843	22.58438924	17.62900275	11.95202942	20.73212489	NA	12.77001107
63	125	126070	NA	12.08261259	12.71877994	11.9384542	NA	13.24549496	15.55331509	NA	8.980232044	9.146486496	NA	NA	NA	13.62798308	NA	15.9961537	NA	15.40599278	14.68379836	16.77116793	15.66691472	7.136322765	19.70180224	NA	15.03785562	NA	17.74473028	18.57779802	14.39811357	12.99271165	14.91310954	15.14951229	15.06607209	18.49827174	12.97123901	19.11562005	11.90144799	NA	19.50866138	21.09439025	16.77220435	22.33540988	17.59075377	12.56088592	19.62192316	NA	11.86048357
64	126	127942	13.47009636	10.64287787	12.89776516	12.15731571	NA	13.78863316	15.07962749	NA	9.02340035	NA	NA	NA	12.92903728	13.27789912	NA	14.89828367	NA	15.08029945	14.54506629	15.61674877	NA	NA	19.66905086	NA	15.00616087	NA	17.74165926	17.40780722	13.78048736	13.22833797	14.4420546	14.59916153	14.93271528	18.19651515	13.85922645	19.24873642	10.63955208	NA	19.28355044	21.41940911	17.30010158	22.25413474	17.21263602	12.20905756	19.62531455	11.87492519	11.64542319
65	34	126517	13.87315374	11.24403934	12.34537381	12.57534263	12.2864784	14.13715147	16.41956339	NA	11.00837133	10.36484475	9.428038579	13.88939322	12.32413036	14.13017775	10.06655006	16.48748542	18.58083862	15.23203093	15.47352782	17.29439133	NA	11.72632079	20.47063576	NA	NA	15.9557548	17.766352	19.34872339	14.74712387	12.52638161	15.41483999	16.14347573	15.3718411	18.90462579	14.05228746	19.579585	13.75701496	5.780529224	20.76134221	21.44522492	19.08482613	22.23943733	18.05048667	13.0205191	20.44977824	10.4482244	12.90948179
66	35	127027	13.44697717	11.946512	11.49535015	12.52721215	12.61226715	14.05057814	16.4979749	8.69577847	11.57125608	NA	11.05028501	NA	12.63294177	14.2374241	9.432744064	17.58642451	NA	15.95315275	15.24568117	16.33963447	15.62029881	14.35470224	20.46108586	13.08767629	15.7549333	NA	18.07403646	19.17689148	14.98224628	14.29802506	15.64176916	16.05655123	15.40687834	18.70342598	13.20796659	20.21986721	14.15201573	5.936648354	20.14353341	21.77608461	18.01316289	22.55036513	18.03315992	12.36820655	20.55363928	10.58604233	12.07131403
67	127	133940	13.57523466	12.09451216	12.19078066	12.55684477	NA	13.18380754	15.9387852	11.05611275	10.74033387	NA	NA	NA	12.56518396	13.08980783	10.45814871	15.03748739	NA	15.52108396	14.70732336	16.28104421	15.53681553	NA	19.88057853	13.46251162	NA	15.03435671	17.80925451	18.33915702	14.3443324	11.84902932	14.92817015	15.33596091	14.74977851	18.64880438	13.97122486	19.01863524	11.65611912	11.69548827	19.17462174	21.15924947	17.05032973	22.17469267	17.32600852	13.07989188	20.08253625	12.53356762	11.9224684
68	233	150991	NA	11.46331105	12.19064024	11.83102486	12.09196455	13.23160437	12.49637367	NA	9.83200135	10.95128342	NA	NA	13.27007023	13.62891929	10.29457448	17.76545172	NA	15.43654079	14.85410684	17.07172144	NA	NA	19.91592473	13.74136898	15.02737643	15.09198417	16.33585636	18.95153843	14.51182044	13.35485359	14.89677111	15.20639674	14.23373399	18.65750791	13.51778503	19.1916638	13.61556916	5.584474863	20.26383494	21.22669561	17.93721306	22.11161265	17.43116451	12.33604584	19.69027796	11.0780993	12.34094181
69	128	127595	13.89495028	11.9825441	12.75238103	12.53742495	NA	13.77012872	17.14370013	NA	9.148583786	NA	11.53167763	NA	12.21510688	13.34875001	10.70762946	16.30337908	18.9224412	15.8186053	15.28963172	16.50425005	15.28428342	11.21174787	19.43681406	NA	15.31434419	14.48182698	17.56164848	18.48987103	13.88525633	12.25343963	14.65461346	15.21640318	14.02394264	18.93634713	12.11963931	18.8094961	13.59427173	6.113087752	19.54612739	20.64833734	17.81278284	22.16904263	17.40028098	11.76044046	19.82991655	NA	11.83212928
70	129	127290	13.97901892	12.04030398	12.5555561	13.06310436	NA	13.88449571	15.6364654	9.726644782	9.069257304	NA	NA	14.37473009	12.08345735	13.06313028	10.53697445	16.35500971	18.6514407	15.30335463	15.26079678	15.98366641	15.60053986	11.51549319	20.05161218	NA	15.04284093	14.20619934	17.65847839	18.38875375	14.45002763	12.15165516	15.01105649	15.55936113	15.01925719	18.24749704	13.99790526	18.74733838	9.838455497	4.938419555	19.7514579	20.99533209	18.17114915	21.90174638	17.47077636	12.65544008	19.88840739	NA	12.14287606
71	130	137713	14.25234978	12.38325337	12.99308413	12.62349041	11.98737131	13.01510072	17.97931286	10.81901389	9.285628108	NA	11.11912083	14.53464676	12.21422143	13.65588228	NA	NA	18.71322227	14.75301029	15.00254812	15.27285912	NA	6.533364149	19.90715906	NA	NA	13.88854066	17.71983315	18.34152822	14.24819291	12.26976655	14.81917395	15.47938895	15.30751284	18.28756916	12.97354845	18.64073677	11.98835388	NA	19.396723	20.91424168	17.70607523	21.96579628	17.29431059	12.81016432	20.0430892	NA	12.27519388
72	36	133572	13.41239753	11.12485142	12.2096771	11.87386241	12.78336476	13.64667032	15.05117893	4.795153489	8.880409831	9.158068079	11.83338825	11.33412843	14.63327339	13.29147992	10.43176121	18.00885512	18.8429438	15.56691704	15.53383048	16.40949854	15.84753001	NA	20.41384839	NA	NA	14.7114946	17.18076304	19.23984031	14.56085292	11.28108339	15.49785774	15.9845428	15.06652596	18.8020883	14.33678217	19.67637719	10.96450408	NA	19.52323573	21.38539527	18.08103021	22.68899796	17.6279367	12.34203877	20.49710654	12.28653685	11.85124241
73	131	142032	13.75983405	12.29518996	12.31568095	12.45246916	12.11958296	13.55262091	15.88690426	NA	9.187477177	NA	10.24465709	14.9719266	11.39041954	NA	10.87917306	15.16436847	NA	16.01715447	15.32518433	16.07490649	NA	13.51239239	19.81294719	13.56497289	15.24177577	15.45346957	17.59980235	18.84823606	14.19743595	13.32690305	15.09924933	15.92718011	13.55960787	18.51083895	12.30200793	18.95986559	11.70078573	5.025074255	19.73007498	20.74401638	17.84008646	22.04234882	17.04102938	11.54294875	20.0218012	NA	12.0319672
74	37	135983	13.16908266	11.94267509	12.60996454	13.73105008	12.34406535	13.21464494	16.65526055	10.95530632	10.33746685	NA	10.71464833	NA	11.12813893	13.51969025	NA	14.7043758	18.54023876	15.07169079	14.9682346	NA	15.34509581	13.59047863	19.69822578	13.48642717	15.48460828	15.04879214	16.22898556	18.12295295	14.3371922	11.11159143	14.95704024	15.49488654	14.68341073	18.4873684	13.17761096	18.85644617	11.55979345	NA	19.15240643	20.61478714	17.22580117	21.9573653	17.31484443	12.44570398	19.92966315	NA	12.29585043
75	132	136007	14.47959297	12.04952632	12.69730125	12.59721457	12.17048125	14.30695573	16.85550203	NA	8.510526379	NA	8.833470493	NA	12.85424859	13.04409709	10.69838228	NA	NA	15.31608199	14.91493242	15.57183531	14.96280034	NA	19.08283216	NA	NA	15.48118157	18.0705372	18.5084777	13.83887453	12.31615889	15.14595964	15.94918282	14.00414593	18.71347911	14.54187013	18.50518367	12.87136736	5.529074814	19.80351928	20.50706733	17.69080362	22.15922704	16.97726098	12.63348481	20.0939797	NA	12.13133753
76	133	129386	14.28722661	11.91219938	12.11974469	12.02784633	11.99767244	15.16029734	17.2347733	9.82045228	NA	NA	NA	NA	16.86261398	NA	9.407486283	NA	NA	16.36318082	15.97825397	17.93444245	NA	14.08630611	20.24547683	14.45293015	16.1714206	15.91074838	19.21476175	19.64604138	15.30889323	11.73460329	15.27613475	16.37019025	NA	19.80915428	13.4267905	19.95334994	11.09313966	NA	19.90606981	21.08857204	18.22515917	22.94882821	18.48875826	12.2682677	21.09139762	NA	12.63229354
77	134	130686	NA	11.14957905	12.8060387	12.40462241	12.30183747	13.95963411	17.22449884	NA	NA	NA	NA	NA	16.16021877	13.92205274	10.27333555	15.93300498	NA	16.47451585	15.49256832	16.91209272	NA	NA	20.51843239	13.46491044	16.13410826	15.67920698	NA	19.7104322	15.42244376	12.78120048	15.96316452	16.8064039	NA	19.19713218	13.03745921	20.2046222	12.8263544	NA	20.86705932	22.02450937	18.6142169	23.15224453	18.4606621	13.28491513	20.89886154	NA	12.30760909
78	135	128955	14.64205935	12.15565155	12.3414524	12.15375044	12.27912045	14.2543291	12.9904237	NA	11.01128373	NA	NA	NA	13.34060931	NA	NA	18.15560913	NA	16.36938196	16.11934445	17.46573315	NA	14.8858364	20.62086085	13.79841438	15.72003888	14.98198535	19.47803391	19.27764881	14.28805173	13.45074652	15.75668786	16.63250764	NA	19.59356855	12.37128274	19.8401906	13.94621647	NA	20.40924333	21.96086932	18.23060217	22.77042212	18.58466394	13.13401436	20.93806995	NA	13.3104025
79	136	131360	14.427628	11.70264175	12.53751666	11.50306078	12.18283754	14.23457684	12.82110323	NA	NA	NA	NA	NA	12.94066419	NA	10.03629266	16.06818897	19.41321685	16.1359894	15.61873512	17.52564249	NA	12.5864359	20.48792666	13.85284963	16.33858029	15.75454417	19.47782541	18.77209738	14.84215645	11.50649438	14.90752137	15.37363729	NA	19.56346821	13.51431479	19.8727093	13.67040562	NA	20.40250403	22.078544	18.18168344	23.28506655	18.35755302	12.1205546	20.88340568	NA	12.22467607
80	137	143005	NA	11.45523559	12.49075593	NA	12.11161047	15.01513185	16.76239128	NA	NA	NA	NA	NA	12.52706728	13.87473269	9.750531124	NA	19.88303998	15.76762188	15.6651461	17.26153981	NA	14.13853794	20.6723117	NA	16.14289259	15.64291249	19.21833048	19.36847313	15.25560426	14.68254797	15.82474599	16.58114084	NA	19.46627687	13.18498446	20.10737637	12.17102316	NA	20.01479246	22.09786607	17.78193981	23.23487327	18.30811884	12.74179577	20.58591353	NA	12.38729507
81	38	130557	13.50472189	11.93312	12.44065583	12.04479847	NA	12.81253914	17.08169263	11.19322128	10.42155473	NA	10.50891057	NA	12.45024917	NA	10.07218094	14.95557962	16.20102008	15.09079177	14.85580686	NA	NA	6.708318382	19.34531344	NA	NA	15.03677152	16.35124695	18.1660756	13.74895132	12.352287	14.65396367	15.26089527	14.92856362	18.3549449	13.74631133	18.47156517	10.39976	12.59724113	18.67792705	20.55995416	17.94693304	21.20813506	16.98422261	12.98676828	19.94832902	NA	12.74188735
82	39	132486	13.34924874	11.97452286	12.79272177	12.95197224	12.58181927	12.6804823	17.44509849	11.06632881	9.882915087	NA	NA	NA	15.9733412	12.98070276	10.8491256	16.83068214	NA	14.56992048	15.09472186	NA	NA	6.634428178	19.47806067	13.21122969	14.5053666	14.03536357	15.46464869	18.28489746	13.93390396	10.99546363	14.50948734	15.37683538	15.79913286	18.43260368	13.90802975	18.43133148	11.56801952	12.46905994	19.30860356	20.80361823	17.50158263	21.53472952	17.10734819	13.00267833	20.10702811	NA	12.96355161
83	138	140301	14.31059823	12.09841406	12.43033304	10.85000806	13.6318587	14.46263957	16.59054632	NA	NA	NA	NA	15.41459981	15.49241057	13.9159906	9.628440869	16.51765477	20.37694589	16.53144199	15.92875456	17.8721095	15.55601532	15.14958761	20.48447539	12.67633466	16.70923187	15.51435631	19.34122509	19.50839417	14.92599969	12.96521753	15.49608141	16.4167491	NA	19.47859121	13.99719924	20.21607323	11.85670484	NA	19.91159957	21.44936668	17.99673527	23.42664803	18.30067068	11.75025275	21.08685614	NA	12.56614208
84	139	132413	14.04517828	11.78942975	12.11213788	12.34466142	12.36246139	14.36469632	13.35128716	NA	10.13680777	NA	NA	NA	17.51855397	NA	10.01876766	16.587575	NA	16.21873412	16.13178863	17.41270116	NA	NA	20.76711803	13.36512596	16.70595598	15.47222145	19.47134712	19.52862602	15.08913022	12.34027658	15.85156797	16.82315526	NA	19.68565362	14.57382028	20.05297473	13.4826404	NA	20.37227786	21.92115961	18.51577187	23.41766454	18.72856715	12.46911197	20.89090097	NA	12.13680541
85	140	131044	14.50604252	12.52129148	13.25772331	12.65775602	12.36794068	13.57640537	15.55195427	9.649850701	NA	NA	NA	NA	17.94271489	NA	10.33031674	NA	NA	16.40196268	15.734898	16.52533255	NA	NA	21.05192103	13.92997144	16.26127081	15.1425441	18.58833732	19.34755103	15.1989605	10.20564219	15.5174445	16.18161977	NA	19.00434387	14.22930647	19.87598366	12.67500964	NA	20.79525936	22.64732879	18.10004705	23.38373494	18.60657184	13.27142814	21.02580781	NA	11.81975076
86	41	130698	13.34102601	12.44279078	12.51750306	12.70278935	12.58405542	13.60621894	14.47240605	10.97469591	9.15173555	NA	NA	NA	12.93882326	NA	10.27926474	16.34536326	NA	15.03659579	15.16713893	16.11116328	NA	13.09222542	19.42178177	13.2955347	NA	14.40711948	16.47989471	18.41684499	14.4184587	13.8910404	14.95807141	15.31813288	15.32162533	18.44410845	12.20917415	18.65556325	12.02775504	12.42708119	19.57986197	20.51847321	17.38579483	21.73393302	17.333518	12.83725103	19.84465416	NA	12.45748897
87	42	131161	12.9502734	12.36494033	12.6987477	12.57190756	12.60783411	13.61832845	17.49063717	NA	8.922253776	NA	NA	NA	11.13357461	13.52471897	10.56546806	15.66471151	18.38610972	15.33442835	14.78708076	NA	NA	NA	19.48687087	NA	NA	14.90145179	16.41470437	18.66059282	14.18624704	12.03895057	14.9694575	15.65870629	15.45537243	18.80805251	14.3729524	19.13329685	14.06013931	6.051569614	18.50817277	20.36952791	17.40423166	22.03319697	17.26724812	13.12628197	19.83880618	NA	12.64817096
88	218	133354	NA	12.07625997	11.90337595	12.44833542	12.1852103	13.7934261	15.61801131	NA	11.69822339	10.62589932	11.74955555	NA	12.66475929	13.54383864	NA	16.67958212	17.96716657	15.29557024	14.72765611	16.5262571	14.97159383	14.50003012	20.20711078	13.35225065	NA	14.71444027	17.11452651	18.4141952	14.43905932	14.59187765	15.14149592	15.52006681	15.40387912	18.92382798	14.77718807	19.16439162	15.26699054	6.47119127	19.53607447	21.10449836	17.75790533	21.75428187	17.47909419	12.70463615	20.26719633	11.36618899	12.22811679
89	258	154752	13.75548421	11.20918537	12.27007359	12.72819591	NA	13.33133882	17.58570798	8.568435364	10.89181139	11.0542645	NA	13.92705518	12.60768981	13.40634215	9.653008262	15.94258787	NA	15.05897801	15.22371743	17.0230538	15.11207588	15.29551299	20.06522939	13.20943865	NA	15.55326832	18.40632886	18.04811559	14.15980175	11.12505911	14.19458122	14.82786543	15.25372721	18.55103891	12.54685782	19.53937495	10.7830985	NA	20.03804495	21.48292452	17.39503669	21.88962075	17.71679984	12.28425404	20.00282567	11.08785006	11.63456184
90	496	177619	14.02249191	12.12622052	12.88248863	13.09141741	11.59380993	13.39760611	12.28324054	NA	NA	NA	10.62811113	NA	11.62329757	12.53290973	9.088506	16.40474997	18.34895375	15.91203516	15.04598158	17.09489015	NA	11.6454687	20.3449909	13.83532248	NA	NA	19.179767	19.21241972	14.90955423	12.10794716	14.74465198	15.91355053	15.77241522	18.97712519	13.27475775	18.67493894	11.3303414	NA	19.93598534	21.79103951	17.54169685	22.50614172	18.20593561	13.00874527	20.29073618	10.34977111	12.89811307
91	501	178815	NA	11.8534409	12.03426095	11.17433657	11.93466548	12.93800182	14.53448741	NA	NA	NA	NA	NA	11.49367751	NA	9.217784413	16.88918766	18.57053023	16.03160101	15.14138348	16.38596588	14.79648242	11.78330056	19.74167729	NA	NA	NA	19.13253043	19.06049086	14.85922634	11.35379473	14.4911123	15.93300697	14.50396071	19.1637453	13.40877521	19.37036852	12.12674986	4.86346983	19.51129549	21.34221478	17.1153442	22.58399345	17.79702292	11.90241164	20.15675949	NA	12.05347971
92	43	132056	13.32090215	12.02836831	12.73763752	12.30712445	12.42863503	14.20977424	17.42596781	11.29603977	10.15928189	4.643823032	10.17078471	12.3908542	NA	13.64724072	NA	16.8272299	18.46302601	15.08806548	15.12085593	15.87069455	15.22744946	11.53358558	19.61751792	NA	NA	14.88852759	16.79348456	18.44053075	14.3919684	13.50980968	14.95008247	15.23964158	14.88437196	18.36244697	13.98452258	18.77958155	11.73944903	4.665067668	19.28734679	20.85022645	17.44931591	21.82236716	17.45158688	12.64888822	19.81651756	NA	11.97255043
93	538	167544	NA	12.059926	11.69240545	11.66234244	11.90866617	13.46848036	14.61691129	NA	NA	NA	NA	NA	12.33637201	12.2844616	NA	15.86140762	18.181235	15.72487824	15.14248409	NA	NA	NA	20.0891628	14.099262	NA	NA	NA	18.9877358	14.85378111	11.87850692	14.32215734	16.4409164	15.47126786	19.50982216	13.48061745	19.28109208	12.69059611	5.242237752	19.23513899	21.77906809	18.04702894	22.3191002	17.66728874	12.28014178	20.68391375	NA	12.39728908
94	141	135733	13.89368319	11.41613514	13.21077235	11.8245751	11.97347645	13.7721551	16.13912216	NA	NA	NA	10.22961705	NA	16.70933504	NA	9.813046657	18.38696237	NA	14.55103441	15.73969448	17.78560401	NA	14.23576104	20.72218813	14.41967297	NA	15.84741028	19.85389384	19.87968919	15.13608344	11.2926942	15.84772548	16.75334122	NA	19.42962566	14.47874936	20.16752765	12.72403215	NA	20.53181593	22.23155596	19.05793319	23.09692196	18.46210494	11.715028	20.92034074	NA	12.78455035
95	142	144371	NA	11.3137483	10.5380865	12.37351633	11.47529327	13.2403708	16.37609302	NA	NA	NA	NA	NA	17.83608643	13.55763489	9.644718042	17.26080857	NA	16.12029115	16.06378147	17.94331176	NA	9.582798091	20.6168039	14.45855843	16.24546598	15.48632995	19.77200074	19.86771942	14.65146025	9.846953572	15.60851028	16.6915809	NA	19.56233674	11.53757826	19.90141134	12.55617598	NA	21.32652079	21.8406881	18.74688063	23.25092769	18.50519503	12.80554281	21.05821057	NA	12.73150956
96	143	143586	14.89990672	11.89235265	11.3891422	11.61753912	12.53187434	14.05033144	15.51495844	NA	NA	NA	NA	NA	12.82394219	NA	9.506149877	15.80561498	NA	16.19763937	15.79184969	18.16501043	NA	NA	20.06903328	14.22562102	NA	15.2984683	18.94365839	19.57066196	14.68038199	12.47698442	15.82365096	16.5081101	NA	19.83318215	14.12548811	20.13316121	12.65508576	NA	20.4952831	21.61632334	18.83243583	23.27540974	18.46962673	12.50899319	20.99038911	NA	13.0663511
97	219	149815	13.26795136	11.2643357	11.88882089	11.37271745	12.38110308	13.5258834	12.57076636	NA	10.4540531	NA	12.28188122	NA	13.92989075	13.38306881	9.854671972	17.26284248	18.59587462	15.80973952	14.79319527	16.89770976	NA	14.35348503	20.07203738	12.97479899	15.19650632	15.53404335	13.0277069	18.99003076	14.6846548	13.96888556	15.24211297	15.48117152	14.25097069	18.26381554	15.14803043	19.27175619	11.61792715	4.325036033	19.82464931	21.0667494	17.77921909	22.21769276	17.57153323	11.94399537	20.06152223	10.15997825	12.43678679
98	144	136907	14.56549855	11.21974962	12.54720744	11.84950375	15.14453274	14.63832069	13.40391303	NA	11.46966025	NA	NA	NA	13.10041041	NA	9.723531125	17.77596797	19.5712773	16.61413483	15.62229305	17.18981664	NA	14.50851993	20.698572	13.51519864	16.24547636	15.65647279	19.73794785	19.95798062	15.4483162	13.69532555	15.98189443	16.75511193	NA	19.07904531	13.27359795	20.2547839	12.47940005	NA	20.48326966	22.79684266	18.8313977	22.98661079	18.73004451	12.55700564	20.65450428	NA	12.21484085
99	234	145538	NA	10.5356867	12.27407638	12.3253772	12.48622984	13.57094113	15.38842077	NA	NA	NA	11.50933249	11.58599468	13.31216328	14.34626701	10.52168939	16.76746982	NA	13.82321217	14.94200682	16.73405774	NA	NA	20.12977796	13.67563871	15.12998526	15.01838361	NA	18.68685643	13.1704538	13.3823914	14.95818428	15.31241123	14.18319145	18.86025157	13.6106574	18.91083688	11.4842336	4.431161559	19.88731066	21.09524093	17.52662035	22.43478418	17.40921006	12.54814064	20.08929125	11.07805762	12.02775309
100	44	144599	NA	11.9791502	13.2522536	12.46570927	12.62761639	13.85875186	17.18437576	NA	8.878262525	NA	10.09577973	NA	12.65116165	14.1982548	10.22111609	15.61388103	18.50294581	15.43249096	15.18032321	NA	NA	13.78998732	19.37096966	13.1801278	NA	14.55936055	NA	18.32792902	14.36194874	13.02705123	14.99088328	14.95051389	14.73230431	18.47459628	14.38145403	19.08247628	12.1074119	NA	19.43956133	20.96818566	17.35092336	22.17386823	17.43577529	12.65947268	20.16111994	NA	12.60191661
101	145	137867	NA	11.43299484	12.73124356	12.12270073	11.23865298	14.30614213	11.74879487	NA	NA	NA	10.8397997	NA	12.11176155	NA	10.5261022	NA	NA	16.67159204	16.3557653	18.19348259	NA	NA	20.61423651	NA	16.57132341	15.51568435	18.52409759	18.30273626	14.89004476	13.00101967	14.44030698	15.4350418	NA	19.68011367	15.32787685	19.56503094	14.39102293	NA	21.10394435	21.86502465	18.04799575	23.56027077	18.77363799	12.8315344	21.59670885	NA	13.41354594
102	45	134576	13.14293499	11.4015763	12.55762727	12.47399898	12.59665988	13.5615703	14.30287325	9.374424878	10.25129413	NA	NA	NA	NA	NA	10.60458439	15.96881754	NA	15.06521674	15.17932011	NA	NA	NA	19.5147059	12.72742521	NA	14.37714522	15.17843304	18.48671309	14.43535958	11.82967537	15.20042453	15.19832428	14.67587154	18.4333517	13.34891634	18.63477754	13.04042914	13.62792247	18.95611796	20.72644571	17.63717984	22.00098524	17.32092026	12.70008103	19.89331405	11.7467279	11.72961646
103	146	145626	14.9860893	12.1972424	12.9511738	12.36881354	11.35999135	14.16018204	12.60327884	NA	NA	NA	10.67724211	NA	16.24874781	NA	10.60507715	NA	NA	16.62742601	15.69145183	17.85321519	NA	NA	20.85176129	14.19569484	NA	16.09906558	18.36372249	19.9000029	15.35839078	11.80376178	15.56060778	16.56723054	16.47625904	19.97860587	14.25600353	19.67382807	14.41762499	NA	20.72224931	21.94776874	19.00239581	23.04324868	18.77261878	13.29936193	20.795837	NA	13.64107199
104	147	138273	14.85689161	12.05855306	10.99656221	11.91018826	11.92324715	14.68349723	16.25835602	NA	NA	NA	NA	NA	13.00202707	13.3085653	9.069425977	15.72898991	NA	16.08944462	15.5993859	17.44162094	NA	NA	20.36075315	NA	16.58963374	15.9500598	NA	19.65254233	15.418776	14.05983158	15.90414568	16.73757751	NA	19.89659106	14.04362453	19.98700111	14.03357317	NA	20.45773736	21.8411628	18.81581355	23.38025854	18.45220488	12.87852146	21.12818555	NA	13.08272682
105	148	146899	NA	12.14122898	12.4376618	12.71215879	14.56131809	14.56093144	12.66330901	NA	10.05783968	NA	NA	NA	12.6330616	NA	9.931387316	NA	NA	16.10166421	15.4668035	17.19966901	NA	NA	21.03313462	13.81988284	16.65062662	15.59594028	18.50519936	19.7003408	15.71211419	14.10619827	16.36710618	16.77741845	NA	19.7866644	12.92654641	20.29636914	11.5530827	NA	20.85203804	23.14701869	18.48728466	23.48323311	18.54191879	12.55779712	20.66435497	NA	12.21000851
106	46	148669	NA	12.29984709	12.54560756	12.16238603	NA	13.37304374	15.03411713	10.32024955	10.93031529	NA	10.89196152	NA	12.76602623	13.45202548	10.83574169	15.2119908	NA	15.65972533	14.9243051	15.33259515	NA	NA	19.74439902	NA	14.86531515	14.82367625	15.75622405	18.75958261	14.03345349	11.81901943	15.40851855	15.38073381	14.6770286	18.28864457	14.32363944	19.00421454	12.4042368	5.418743741	19.57136124	20.88247002	17.34416761	22.03668588	17.26515574	12.53267371	20.22225589	NA	12.36812808
107	327	161644	11.9240507	11.21705171	10.10967422	NA	11.73995707	13.26809293	11.85563341	NA	11.24071803	NA	10.06979767	NA	12.29844764	NA	NA	16.70704728	16.96656332	13.63510788	14.36486363	16.87011195	NA	NA	19.5054456	13.75920354	NA	NA	18.4446686	18.09430973	12.9752997	10.64406893	13.72683617	15.17163883	14.67334255	17.46290792	13.30571742	17.74946221	12.08037655	NA	18.71111136	20.78110099	17.1401309	21.42614091	16.48550168	12.07071479	19.32060351	NA	11.46361894
108	48	140886	NA	11.96794544	12.7538179	12.66804457	12.72507445	12.65261128	17.56085507	NA	8.330420368	NA	10.94838515	12.43443927	NA	NA	10.10865915	15.02989342	NA	14.51992991	14.98650406	NA	NA	10.75440831	19.64220885	13.88113338	NA	15.02471992	NA	18.46471686	14.06549156	11.48280009	15.22230494	15.71395604	15.09981957	18.88527906	13.77464859	18.64395077	11.0535787	12.97047637	19.03540941	20.8472749	17.5261454	21.83341005	17.40493002	12.79942572	20.04026364	NA	12.73310375
109	149	139195	NA	11.85473749	12.88678958	11.30256248	12.13452396	15.04870598	17.57123253	NA	8.089744015	NA	NA	NA	15.89730454	NA	9.694900672	NA	NA	16.59587097	15.48907021	16.63226141	NA	NA	20.41025896	NA	16.72258795	15.51307719	17.93132394	19.42504294	15.43258412	14.01893892	16.29059613	16.74361062	NA	19.97921833	14.60390661	20.13953038	11.95238368	NA	20.46384607	22.77922204	18.71614684	23.45780009	18.81247787	12.739117	20.719811	NA	12.62038493
110	539	170779	NA	12.40681222	12.04615591	11.35779753	NA	14.50025676	12.66218087	NA	NA	9.679830538	NA	NA	12.66488468	13.09769844	NA	15.60855158	18.73499738	16.12963255	15.37327474	NA	NA	NA	19.84487673	13.90805457	NA	NA	NA	19.18040789	14.65617085	13.30687443	15.15739437	16.42106271	14.55654041	19.48705167	14.61824431	19.49165443	11.9418719	4.680525704	19.59752927	21.24911138	17.57247563	22.86498623	18.08012016	12.04677269	20.69551781	NA	12.55015853
111	150	142459	14.54414006	11.84826777	13.08397978	11.44362602	11.44215196	14.38939364	17.27547659	8.41189064	10.22824246	NA	NA	NA	16.65981497	NA	10.10699917	NA	NA	16.39455987	15.75485612	17.25859891	NA	NA	20.54019869	13.30240247	16.49877238	15.86164738	NA	19.67192724	15.15123404	13.50955246	15.85351703	16.69475597	NA	20.04001019	13.46340955	20.15185697	11.66823841	NA	20.69737543	22.09476916	18.6026025	23.29250913	18.35738491	12.41336601	20.87216729	NA	12.0492435
112	529	155623	NA	12.05531831	12.38687929	11.1259799	12.14248346	12.95975039	15.92266024	NA	NA	NA	NA	NA	12.9384279	14.15203593	9.468950445	15.82685932	NA	15.5430748	14.71778998	NA	NA	16.16692801	20.34179584	14.19021568	15.12704684	NA	NA	19.11664891	14.52870139	11.69397572	14.85470386	15.80049322	15.64587567	19.24917413	13.06194148	20.10064252	9.934676486	NA	20.49744931	21.99756975	17.68426505	22.78337353	18.22322867	12.0985208	20.45743057	NA	12.46255253
113	220	139989	12.70999299	NA	10.24859262	13.25710553	11.90237306	14.14206295	16.66615582	11.73540706	10.45360944	NA	NA	NA	14.73429347	13.60678356	NA	17.34457138	18.01789025	13.91322793	14.57038449	16.43472829	NA	14.93312813	20.53930894	13.65470282	14.85715087	14.90476006	16.04734162	18.59744013	13.2718037	12.92998602	14.28714286	15.27296128	13.70714157	18.52805395	12.53951741	19.05517583	12.28864784	NA	18.97838166	20.35143946	18.6753204	21.77975303	16.75461283	11.80834627	19.80555735	NA	12.41505309
114	151	141729	14.69869161	12.20342159	10.63578786	11.72383751	11.98924998	14.47199704	16.13717427	NA	NA	NA	NA	NA	12.73958338	NA	10.50156745	NA	NA	17.15020257	16.08941167	17.74681947	NA	NA	21.15000262	13.72528455	16.05958316	15.76087377	NA	19.74575089	15.25206283	12.96732588	15.69584879	17.05196601	NA	19.63998466	14.52791623	20.13282657	14.01387122	NA	20.63345513	21.96209163	18.29541786	23.16364973	18.65719383	12.4453313	20.87024055	NA	13.08582868
115	49	126180	14.20894839	11.13206431	12.38161871	11.95695122	12.26897533	13.87651566	12.86474668	NA	NA	10.55415987	9.412557029	15.16594282	12.3773873	14.26646041	NA	14.23912743	NA	15.60792594	14.61773651	17.27880641	NA	11.48233762	19.39148605	NA	NA	15.08583519	18.51717611	18.64856861	14.79031424	11.87256294	15.17123567	15.58968263	14.70309819	18.50312531	13.17384222	18.9558285	11.04012342	NA	19.80296153	21.27934618	17.98664772	22.49268341	17.26125948	12.26829745	19.83350794	12.29107298	12.0220643
116	152	117196	14.45829571	11.39230841	10.3008072	11.86151249	NA	14.64413124	12.58742032	8.499388265	NA	NA	11.11825401	NA	12.48951562	12.59822551	9.857453855	NA	NA	15.80271236	15.54450472	17.66194374	NA	15.20333105	20.11884025	14.01275525	15.97168657	15.18919468	17.61113099	19.58866754	14.73730556	13.57137141	15.27713343	16.61173384	NA	19.48867553	13.99034418	19.25449941	11.86586565	NA	20.34283831	21.59194648	18.63232144	22.9569907	17.95696078	12.12804777	20.6824734	NA	12.99869297
117	50	127912	13.80135458	10.94346921	11.91176297	12.70480281	11.9368168	13.90330533	16.45851268	NA	10.02629674	NA	NA	14.14826631	13.59761631	12.62737166	10.07443442	17.27870576	17.95292323	15.22667	14.56939947	16.24807122	14.10854836	14.0753197	18.24593698	NA	NA	14.54413153	17.13719231	17.79933819	13.38589666	13.14063014	14.29691155	15.44242508	13.92381919	18.00407034	13.04727355	18.07720391	11.83973993	NA	19.03899671	19.43425444	16.80694044	21.46251058	16.69220162	11.9848765	19.29851858	10.48504873	12.0864185
118	51	114582	12.73986753	11.38784115	11.84516826	10.96666794	NA	13.06612347	17.06430423	NA	10.14900533	NA	NA	NA	15.3585975	12.76948081	NA	17.56010241	18.238736	14.57371202	14.07110788	15.79746001	NA	13.28727372	19.26699952	12.51452906	NA	NA	14.45917023	17.66421537	13.80340758	11.21574118	14.2114393	14.68209758	13.51103266	17.65331426	12.71808314	18.55802377	10.79792039	NA	18.82827307	20.94077544	17.15264189	21.24154605	16.81328768	11.60801619	18.81466059	11.75554468	12.10515198
119	52	114764	14.22474653	12.43724668	12.55070252	12.4329207	12.12174732	14.02244306	12.99853888	NA	NA	NA	5.842421124	NA	12.82624725	14.17667445	9.759253205	15.77156093	NA	15.82870578	15.01176843	17.20932979	NA	11.89859121	20.23511701	NA	14.47470164	NA	18.26774418	18.93256893	14.47535939	12.96242491	15.2939895	15.84893726	15.04882085	19.1065182	13.77897301	19.45147805	10.97399236	NA	20.05612971	21.75090036	17.7185575	22.63008229	17.74715681	13.12409408	20.26190794	NA	12.6213585
120	53	123525	14.33167325	11.70102315	12.93857312	12.64591371	12.16993263	13.50579223	12.09419777	NA	NA	11.24332588	10.4355036	NA	12.66589221	13.56998545	10.13112837	15.37835014	NA	15.21853661	15.17409725	17.28423452	NA	12.70292588	20.08671975	NA	NA	14.74942442	18.62409944	18.7574277	14.58596755	13.31676575	14.95881391	15.94502874	14.94647207	18.82842646	11.09733062	19.15878477	11.42021506	NA	20.26445004	21.34564773	16.81871798	22.30978869	17.72210883	13.05759507	20.11090184	NA	12.73742731
121	235	120191	13.79364449	11.2898201	11.48572114	11.92532752	12.1725543	13.01360225	14.7773861	NA	11.25644912	9.932003328	11.71196829	NA	13.06548328	NA	9.982116099	17.17953929	NA	15.08902262	14.91783337	16.81477963	NA	15.62023721	19.33554619	14.41743232	NA	NA	NA	18.54380787	13.90650497	13.13632687	15.17801948	15.06578185	15.35628243	18.80215348	13.88300065	18.58121988	10.99346165	NA	20.32605367	21.09351943	18.58226096	22.20834833	17.87384265	12.93506283	19.93064894	NA	12.80246301
122	579	124847	NA	11.64127725	12.88250257	12.1489797	12.39810795	13.70214653	14.30567	NA	8.176995768	NA	9.375595908	NA	13.43389785	NA	9.75148577	16.67610315	NA	16.54227103	15.97253766	NA	NA	11.96491548	21.23144027	NA	NA	NA	18.97962339	19.81432588	15.63940489	13.00998984	15.63738971	16.93436381	16.77593939	19.86231358	13.70191335	20.18778023	16.28467917	9.497837945	19.73117533	22.29898776	17.85588176	23.14394421	18.8045319	13.64862616	21.39884	NA	13.3523729
123	236	146842	NA	11.03065769	11.37074801	12.80008145	12.44828867	13.03901533	12.86348108	NA	10.98508621	8.602072266	NA	NA	11.96770633	14.19314654	10.38479084	17.05673605	18.6471651	15.41447016	15.01779118	17.06655497	NA	14.38607541	19.85074107	13.0618296	NA	NA	NA	18.93280046	14.25606295	11.71063174	15.09925021	14.98326009	14.78909516	18.53221935	13.5589803	19.10138147	14.55416748	6.088367416	19.79014497	20.6261644	17.86761787	22.22711816	17.445506	12.23898355	19.95885291	NA	12.10601285
124	153	120874	14.44988813	12.29290801	12.51706281	11.65455663	11.87661732	12.80459193	12.77270219	NA	NA	NA	11.16387152	NA	12.81573221	12.86359325	10.42033746	17.5160699	19.89432481	16.93057852	15.6592833	17.13135488	NA	15.10250008	20.90090942	13.06997218	NA	15.24475118	18.03954012	18.90860543	15.1407571	11.90741075	14.91399119	15.55151386	NA	19.91679045	13.79908709	20.23555718	12.47138444	NA	21.01588231	22.55062593	18.62538258	23.35937639	18.5915792	13.17425428	20.68751221	NA	12.93310599
125	154	120310	14.12086087	11.2848586	11.98350228	12.06261124	10.83701782	15.37585872	13.21210558	10.94919825	NA	NA	11.24665378	NA	17.61872056	NA	10.52891238	NA	19.75135219	15.92408293	16.11122717	18.16079359	NA	14.24207999	21.19323866	14.21458016	16.22415971	16.17168102	17.92072719	19.64485082	14.39575947	13.14498763	14.84313055	16.66119501	NA	19.87410791	13.98807303	20.20328852	13.43613329	NA	21.12792182	21.99483975	18.43659842	23.20065977	18.63319961	12.52219385	21.3580812	NA	13.08118811
126	155	115343	14.59882855	12.31117257	12.82181363	10.49420446	15.20982333	13.43619327	12.6084508	NA	NA	NA	NA	NA	12.64763616	8.856749382	9.635776446	15.75402147	NA	15.90229855	15.13850559	17.20997295	NA	NA	20.36953328	13.48849726	15.95818521	15.113879	17.39540261	19.36911029	15.29034184	12.81691021	15.55841955	16.55171539	NA	19.89702664	14.61969725	19.9645688	11.47309911	NA	20.76300272	22.65984378	18.56267104	22.89685994	18.33831434	12.87348423	20.70527758	NA	12.4877875
127	55	115423	NA	11.78113771	12.68698024	12.37666871	11.64481825	13.98899549	12.20468886	NA	11.79340711	10.55227559	9.059599536	NA	10.6116878	12.62925555	9.259908442	16.6433122	17.82665527	15.22211367	14.91911477	16.86530534	14.91888867	6.351268808	19.42008321	12.75836433	14.73750019	14.82691194	17.85134643	18.42596866	13.8359136	12.01327497	15.13484524	15.77887274	15.25649808	18.7051748	14.52346892	18.90040531	12.58689794	4.894366867	19.56158167	20.82565565	17.95796775	21.46411511	17.57318374	12.52545442	19.65251423	NA	12.28190031
128	56	134391	NA	12.04003569	11.67656688	11.35701572	11.87479581	13.80966688	12.95113276	NA	9.920665173	NA	8.765424669	11.844776	11.42689292	13.77010597	9.452161878	NA	18.72906453	15.15607215	14.84132501	16.79459415	15.11976648	NA	19.38711955	NA	NA	NA	17.37348411	18.65185616	14.60900971	12.14187871	15.00766519	15.61964875	15.13302475	18.70418446	13.70090903	18.9441072	11.28692916	NA	19.64817397	20.74659905	17.50572019	21.60199949	17.48747006	12.50591579	18.842909	NA	12.24299132
129	156	116574	NA	12.46138632	12.64319456	11.72710268	11.43909472	14.74491179	16.80318246	NA	NA	NA	10.55910164	NA	13.25170566	13.57099249	9.852999675	NA	NA	16.3102394	15.5575549	17.86258898	NA	NA	20.83026656	13.90866321	NA	14.93462596	17.9788861	19.54408097	15.44517109	14.70341611	15.7085372	16.72073258	NA	19.86292891	13.51464662	20.35953692	9.937193261	NA	20.8465398	22.07426283	18.90302651	23.10124264	18.574074	12.94048494	20.8902533	NA	12.7209024
130	157	115586	13.91041847	12.46597119	12.68257476	12.7224905	NA	14.22694848	12.74384747	10.83709264	9.154851393	NA	11.08440534	NA	13.12230961	13.7339866	9.95942664	NA	NA	16.16067617	15.20733781	16.35150865	NA	11.6353593	19.78944384	NA	NA	14.22414087	18.14427392	18.96362181	14.27296116	12.58938581	14.99261896	16.12083374	13.2965213	18.80272822	14.70738151	18.93370431	13.39661727	5.764930052	20.03474237	21.87167351	17.22701465	22.46624239	17.61488777	11.11902031	20.29135187	NA	12.39122993
131	158	119632	14.11253445	12.1200632	12.45587701	12.76573646	NA	13.24063203	15.03048452	9.999948865	8.596315191	NA	10.67286221	NA	NA	13.23083142	10.38961248	15.12318048	NA	15.94143941	15.25737601	16.37543292	NA	11.58179148	20.48996497	13.41777494	NA	NA	17.56807328	18.54594543	14.37801177	11.52873535	14.96209735	15.39359402	14.34661223	18.80244287	11.3089746	19.03484098	11.4756765	4.778964953	19.93154227	21.02709215	17.21453869	22.27686457	17.47875734	11.69001063	19.77674006	NA	12.62684943
132	57	123410	13.22912754	10.42564131	9.947833348	NA	11.35406428	13.16493551	16.91025061	NA	9.649788311	NA	NA	NA	12.10292663	12.42695805	NA	16.50670804	NA	14.22663538	14.15311079	15.64071864	13.85565272	13.79699803	18.64645205	NA	14.79142862	NA	16.44455687	17.41899599	13.69525699	11.74316474	13.98285822	14.68485919	14.61700021	17.64524819	13.52112729	17.89387446	12.99007023	5.462047618	18.6554707	20.04381441	16.96432721	21.14405276	16.26185185	12.55404915	18.76488568	NA	11.76507452
133	237	116737	NA	11.38595345	12.1804456	11.75620958	11.77028099	13.63645726	15.5675364	8.654627613	11.59406309	NA	NA	NA	14.63273133	14.11238538	NA	18.18220599	18.24165442	14.64250686	15.20433926	16.93529235	15.09317719	14.061366	19.96539913	NA	14.80796021	15.6435169	16.55557807	18.65295933	14.44917726	11.20489743	14.87173726	15.30826964	14.95463445	18.63243407	14.16963857	18.89351304	12.96204405	5.276245073	19.86640878	20.90432881	18.19306015	21.96393775	17.2484087	12.50207791	19.71566337	NA	12.57377512
134	159	116735	13.64553081	12.19606231	12.48146941	12.17013702	NA	13.49747423	16.28886117	NA	NA	NA	11.80094337	NA	12.76003533	NA	NA	NA	NA	15.82341141	14.91748605	16.50747198	NA	11.38827647	20.44197447	NA	NA	NA	17.5763589	18.7480855	14.4059972	13.07260132	14.5941725	15.52090081	13.62860137	18.69625859	13.87442502	18.68058058	9.647723402	NA	19.56007159	20.8981816	17.51428724	22.47627099	17.68574246	11.65744965	20.06201146	NA	12.65853751
135	160	123131	14.36978823	12.41469115	12.69995288	13.01360163	NA	13.50733923	12.65394701	NA	NA	NA	10.34355999	NA	12.7764271	NA	10.72101095	NA	NA	15.39244955	14.89782202	16.4118691	NA	14.18781625	19.86715032	NA	NA	NA	NA	18.53405798	14.48995373	12.59355792	14.86336392	15.63967883	15.75403305	19.04248556	14.58193513	18.59797507	13.35754307	5.500638828	19.54725964	20.99516406	17.65510641	22.10386693	17.41872966	13.06971636	20.08009222	NA	12.94269883
136	161	121660	14.43115588	11.69519842	13.11604959	12.80721819	NA	13.00868565	12.44253839	NA	8.963419424	NA	NA	NA	12.72518817	NA	10.812188	NA	18.03661158	15.21149023	14.9457181	16.47074145	NA	13.66056575	19.93069834	13.67884687	NA	NA	18.07741313	18.70944488	14.40535677	10.71659673	14.58557827	15.34818703	14.78750414	18.73293321	12.88230215	18.82159255	14.17685866	5.99701016	19.67791649	21.24547031	16.3501593	21.93440877	17.5921265	13.07362682	20.26214579	NA	12.90539289
137	162	118120	NA	11.73352331	12.61516042	12.54995225	NA	13.01473366	14.19680832	NA	NA	NA	NA	NA	12.45567351	NA	10.65462692	14.96346693	NA	14.58622495	15.02502883	16.83045135	15.65112243	10.52069327	19.71995618	NA	NA	NA	17.80129803	18.79603751	14.28457463	11.52393222	14.80435011	15.29817922	14.40363407	18.8393376	13.69397095	18.60715831	12.96849799	5.261436544	19.9702811	21.32864158	16.17937872	22.02610109	17.45440549	12.60978574	20.20182276	NA	13.00015671
138	163	117176	14.3694806	11.87364935	12.63736937	11.87323812	NA	14.28817618	14.67966897	NA	NA	NA	NA	14.07168637	12.38969839	13.01845094	11.02417075	15.67114504	18.38960485	15.56497003	15.06950211	16.7822727	NA	10.56595569	19.96081925	12.93669046	NA	15.18601084	17.40831919	18.7533734	14.41887408	13.33492387	15.21423033	15.8436041	14.4081161	18.98692021	13.04139752	19.07800957	11.38656755	NA	19.72440296	21.29737053	17.19027735	22.20013169	17.74953505	12.49563884	20.03279242	NA	12.84312899
139	165	118724	14.07680967	11.52055456	12.45374531	12.30108148	NA	14.02991106	12.39378165	NA	9.127169419	NA	10.09207799	NA	12.46895357	NA	10.21008773	16.00635053	NA	14.40881553	14.98379745	16.49108768	NA	11.38486081	20.10440723	13.71637551	NA	14.91264538	17.51843533	18.68614129	14.4398444	12.18514748	15.04045527	16.10626618	13.87990543	18.87247292	12.52372611	19.30617982	10.68637373	NA	19.50108926	21.06120557	17.44120628	22.50008009	17.50831813	12.00410465	19.88909138	11.49631095	12.57262775
140	167	116573	NA	12.68453288	13.12558982	13.15139574	12.08339173	13.65128489	12.58235631	NA	9.017638748	NA	NA	NA	12.6819392	13.10470558	11.12789341	NA	NA	15.83794941	15.28405562	17.09157692	NA	13.31409358	20.29557446	NA	14.25357856	NA	15.94305267	18.9886489	14.45572563	11.82403887	14.67121086	16.0503756	15.72280829	18.96594041	14.25190131	18.42288984	14.32319352	5.818578515	19.34809213	21.47424373	16.88025365	22.15202331	18.1209512	13.13178084	19.9554381	NA	13.09330317
141	225	118764	13.51642724	12.38178335	12.29756195	12.9326018	11.97918726	13.35479807	15.56569791	NA	9.025126719	10.59225706	NA	NA	12.58859864	13.25291603	9.821208983	16.49412985	18.08749007	15.50745202	15.26000012	16.96470844	NA	NA	19.18802377	NA	NA	14.96723948	18.42688373	19.15569511	14.18329544	11.38982585	14.71072802	15.58118891	14.80056057	18.93487446	13.90598353	18.9247285	14.11695612	5.848741845	20.03286991	20.67860784	17.99775241	22.63679475	17.58505678	12.19497482	20.19727188	NA	12.32137564
142	168	118694	NA	12.17995234	11.99068944	12.46135878	11.73289755	15.12479284	14.86778416	NA	NA	NA	7.872675602	14.58652596	17.56508485	12.8643431	10.9521396	17.02448116	NA	15.84312972	14.83894748	17.22236777	15.48111012	11.41319319	19.77919775	14.02164524	NA	14.95737437	17.71671616	19.03727448	14.0952662	14.08600743	14.75784942	15.72402601	14.66140485	18.67061784	14.17074732	18.13960401	11.15273026	NA	20.09251373	21.0598477	18.33498872	21.98920179	17.56704733	12.89371171	20.31768402	NA	12.95373236
143	238	148938	NA	11.54266416	12.04647334	11.38243531	12.22306149	13.78751362	15.70600893	NA	11.43170532	9.595236234	11.60076512	NA	13.89488286	13.84333899	9.773335944	18.95910349	18.55335049	15.15214082	14.94595816	15.91941521	15.03052308	13.5010481	20.07656984	12.50096812	NA	15.19446496	16.35108451	18.58453102	14.08096201	13.53421158	15.1567553	15.37418015	14.55445826	18.95122939	14.22416285	19.29489482	11.38590284	NA	19.59709656	21.0792369	18.11712844	22.24267516	17.26367836	12.3392126	20.07969514	NA	12.08648743
144	169	118661	NA	11.2074531	11.63986792	11.3993116	12.4480697	12.71663115	16.19242129	10.84380564	11.31705923	10.18805627	NA	NA	12.97416457	14.06697244	10.36541494	17.29089078	18.69100628	15.61888541	15.2793074	16.23062542	NA	14.20732329	20.17038135	NA	15.90901749	15.10255742	16.20704967	18.79614354	14.53637697	11.93868508	15.39501552	15.64954835	13.8127023	18.94584388	13.39158005	19.54116189	13.18923593	5.493764534	19.78717302	21.15446812	18.330332	22.24536574	17.383005	11.63574	19.72873051	NA	11.27360903
145	221	114945	13.13641864	12.08865004	12.72170494	12.62238572	12.74234208	14.43250649	15.75228798	11.2602082	9.894004414	11.47931568	9.962976965	NA	12.7275999	NA	9.997304222	15.58113267	NA	15.8903881	15.10972739	17.02259967	NA	NA	19.92528373	NA	NA	15.03562043	18.28895107	19.13779574	14.1874911	13.2862404	15.09614499	16.27023527	15.18613446	18.84417912	14.24382921	19.45541886	8.859936185	NA	20.18367232	21.7965594	17.56433525	22.79785079	17.81750666	13.12266247	20.18980487	12.21163694	12.14164634
146	58	117134	NA	11.26060892	10.01912123	11.05195292	11.50195731	13.46167083	15.91484683	NA	5.769098133	NA	NA	NA	13.53809315	NA	NA	16.50886483	NA	15.14565597	13.63009253	15.20157605	NA	NA	18.46926103	NA	14.61323035	NA	15.75083184	17.03817684	12.85270429	13.18040743	13.85271775	14.3705788	14.31980964	17.5131771	13.41760344	18.04459039	10.37600008	NA	18.02242424	20.08263521	16.89203172	21.11015759	16.24840372	12.00680455	18.51114749	12.32999646	11.26817982
147	59	117941	14.04068343	12.53120031	12.7024986	12.49649859	NA	14.62541416	12.40304034	NA	NA	9.534223208	8.717561033	NA	12.67430785	NA	9.945172766	16.33369687	NA	15.80510045	15.27335415	17.45813315	NA	7.303566233	19.57779447	14.03424265	15.21545686	14.75713994	17.75633967	18.76038891	14.53986985	14.50047352	14.88702381	16.15927599	14.98594953	19.08427254	14.36079626	18.82203251	12.30787653	NA	19.43776623	20.57255271	17.84081398	21.81271901	17.49383109	12.82193753	20.11481102	NA	12.62186426
148	60	129286	14.36379491	11.72052458	11.96870055	12.26862306	12.34677332	13.93884046	14.19572638	10.37769501	8.794082603	NA	NA	NA	12.19813962	12.86161331	9.995583555	15.78343086	NA	15.33407636	14.79455022	17.18778485	NA	11.48544656	20.09079657	13.78797223	14.68935732	15.20352889	17.96552932	18.71536417	14.8736742	13.23292254	15.16421462	15.86797951	15.34901022	18.70988904	11.92956494	19.49608289	12.51844394	4.476652834	19.84380897	21.47292746	17.11931511	22.3885435	17.75805214	13.12568859	20.22563377	12.09063466	12.74099825
149	61	115012	13.2822718	12.15050442	12.41430365	13.24911436	12.45987371	13.27176791	16.87063436	5.371790144	10.72350694	NA	11.28105345	NA	14.96058652	13.65454289	9.956141159	17.55352453	18.81832511	15.27836325	15.27058517	17.06185128	NA	11.3541756	20.36850197	12.94573832	15.7879676	15.38616747	15.76511522	19.12896869	14.39722842	13.22719661	15.21365263	15.72376777	15.77585209	19.2336849	14.74958696	18.79265106	12.08935069	4.627419774	20.46379122	21.38548027	18.6445177	22.20323078	17.56991104	12.97495552	20.33393469	NA	13.30468992
150	62	115881	NA	11.81870368	12.1184778	13.39394515	11.99222424	13.77769972	17.05016091	NA	11.37589363	9.836228588	11.45950005	NA	12.64691691	13.72984559	NA	17.92376875	18.51137589	15.42257517	15.28612733	17.28881107	NA	11.27497175	20.09332127	13.61962664	NA	15.07441392	16.33087223	18.98891108	14.54602415	12.17090653	14.87057233	14.99452729	15.00765607	19.01624515	14.49605778	18.95840058	11.99747275	NA	19.89515344	21.17152253	18.55069484	22.03074726	17.61768463	12.18105518	20.29661143	11.76426002	12.43718264
151	223	117914	13.56438599	13.31443458	12.86541761	11.61283894	11.57051699	14.08290815	16.32292441	11.59383965	10.70553486	11.4598563	10.64914524	NA	15.75653766	14.28221805	9.391424181	16.45951861	18.42286308	16.57604798	14.4902737	16.36669788	15.40627809	9.735814459	20.33467719	NA	NA	14.12235054	18.62758121	18.82699944	14.45168631	12.08692429	14.53816658	15.80320644	14.39398552	19.01885298	14.0622844	19.20375267	12.81481123	5.725514228	20.03542362	21.74935162	18.92385253	22.16103337	17.38079075	12.29243612	20.60131016	NA	12.26485214
152	65	124389	13.13791408	11.55548716	12.0348826	9.882036889	NA	14.03117596	15.62211729	6.612002548	10.88110708	NA	NA	NA	12.50798429	13.44825688	10.01455164	17.28066056	18.00580218	14.63931479	14.99270281	16.38649751	NA	14.12032115	19.94337657	NA	15.25675108	NA	15.13689849	18.83414262	14.36821661	13.49530558	14.68027491	15.68114763	15.4333963	18.74216528	13.60476852	19.59505031	10.22606103	NA	19.60678173	20.96919322	18.04768383	22.23925071	17.37845209	12.90652649	20.19709952	NA	12.73029701
153	239	123727	NA	11.47468395	12.38865206	11.07026807	12.3894556	13.21447344	15.34797357	NA	11.46235958	9.346784161	NA	11.42794478	14.73191984	13.89864826	NA	17.90352557	18.70020769	15.41364187	14.90720003	14.95906305	NA	12.56237576	20.04611006	NA	15.14911927	NA	15.86861653	18.26373413	14.63181047	12.9445219	15.0211914	15.29539035	15.87020787	18.27527115	12.23780108	19.81912115	13.59512239	5.325326845	19.5466253	21.00191118	17.57967416	22.28998361	17.06756913	12.69277782	19.96890077	NA	11.84279903
154	170	114697	12.59525751	12.15659279	12.38776661	12.49836871	12.53182153	13.3571032	15.59659737	NA	11.59652926	8.604805123	NA	NA	12.73611936	13.84688445	10.60135136	16.74371199	19.00309377	16.15758485	15.12672894	16.7036848	14.86296256	NA	20.33226643	NA	15.80852035	NA	16.1417396	19.44730776	15.00417158	12.80697974	15.20628178	15.91979311	14.54781612	19.40545887	14.87840768	19.68405904	12.03144196	4.941798356	19.88991146	21.24573271	18.33034115	22.76492966	17.80214719	12.34594066	20.51418483	NA	12.79383197
155	171	119565	13.18278317	11.51380543	12.01327305	12.17179065	12.30013614	13.39870531	16.12357403	6.72906337	11.5127359	8.427168873	9.751058484	11.88793539	12.72960041	13.70604778	10.37303758	17.40619781	18.78721339	15.32308674	15.01740286	16.45037451	NA	14.62132784	20.28739648	13.05561943	NA	15.13028028	16.27302122	19.20209831	14.95155881	13.43438728	15.29213971	15.38068714	15.07772561	19.12211275	13.37914865	19.5088204	11.92226944	4.557422446	20.40218252	21.11693616	17.8058431	22.44717827	17.60619748	12.57697773	20.45438066	NA	12.68200348
156	66	114635	12.77333907	11.98552836	12.32225578	11.7312303	12.46679012	13.0951136	14.33217095	NA	11.2204075	NA	6.985341906	NA	11.78157001	12.30855295	NA	16.97076414	NA	15.58308182	14.78336565	17.32313387	14.32028033	11.43681047	19.83606681	13.43975925	NA	NA	15.36004575	18.68219576	13.92662519	12.3152313	14.69428596	15.23412244	14.0296264	18.72937371	14.62061335	18.8054511	14.23152673	5.956678718	19.48250683	20.62725386	17.98529575	21.87903432	17.22097617	11.97935608	20.0728355	NA	12.35523189
157	172	115157	NA	11.17529607	12.56280176	12.53568394	11.94356207	13.56687347	13.89036463	NA	10.15651335	NA	11.44403902	11.8236686	12.76375215	13.80566288	10.47147648	18.21396429	18.43026585	15.13744307	15.62811015	16.87535556	15.34709441	14.98322305	20.40143059	13.57079125	15.61559218	15.8388099	15.75809519	18.98694639	15.10795281	12.01549943	14.33870365	14.90406153	16.25151833	19.48710674	13.91724315	19.54629187	14.60511035	6.334256526	20.39110888	21.45606971	18.24821641	22.14234424	18.23340368	13.19554559	20.68228863	NA	12.55506326
158	67	119931	12.92782508	11.26125888	12.35037484	11.71047017	12.17188974	12.85743048	16.74427858	8.617743324	10.86277802	NA	5.658351146	NA	12.57292049	14.05340822	9.391246054	18.15126437	18.230405	15.51744687	15.11802671	16.40028376	14.72017335	NA	20.35813069	NA	NA	NA	15.79368329	18.83421332	14.63347076	11.06679096	15.22404485	15.34110904	14.97764098	19.02913271	13.31318201	19.60631071	15.22138323	6.590725472	19.55959804	21.53828307	18.36332174	22.2169119	17.486307	12.46270147	20.21650269	NA	11.64215261
159	173	114634	NA	11.66500888	11.97046221	11.86942727	12.50961599	13.29569391	16.3730228	NA	6.558900854	NA	12.05453398	NA	12.99145565	12.9994021	10.3408573	16.2665605	NA	15.68334366	14.79564725	16.90843595	NA	NA	20.11267309	13.45929747	NA	NA	15.37562375	19.25665028	14.59365521	11.58007359	15.1784059	15.60142157	14.62965364	18.79069842	13.77662705	19.47516044	13.75278238	5.848028117	20.23652787	21.20434123	18.30842631	22.24645521	17.46708107	12.43441815	20.11297307	12.34417232	12.93082195
160	174	117359	12.94854952	10.93136208	12.6200821	12.49946166	12.53625994	13.00457597	15.20460615	NA	10.74687578	8.941681969	11.82832691	NA	12.3773506	NA	10.78289528	18.03097614	17.49491053	15.78955987	15.06203245	16.65004176	NA	15.11450035	20.53118527	14.66483064	NA	NA	NA	19.23239785	14.39731688	12.06481732	15.21793244	15.48737091	15.94305637	19.08491319	13.74114982	19.0403755	11.80186558	4.541802639	20.16516741	20.90873401	18.43164339	22.44348298	17.72589778	12.75551157	20.50364714	NA	12.89248455
161	175	117661	NA	12.6333319	12.43433977	12.04844502	12.1910824	13.6465289	16.88392522	NA	NA	NA	NA	NA	13.19532462	13.52191962	10.1559189	17.23396473	NA	15.66840302	15.18854432	16.45726729	NA	NA	20.17496353	NA	NA	NA	NA	19.10568587	15.23354855	10.40618024	15.1652352	15.06780438	15.70585908	19.12093296	13.47729065	19.16732552	13.55072931	5.565424605	19.74930488	20.96627082	17.64766284	22.61614092	17.94695489	13.43116378	20.32111872	NA	13.08630739
162	240	117498	13.48378244	12.33216108	12.1254605	12.45270733	12.16922788	13.17401889	16.99960534	NA	10.36479078	10.74437976	NA	NA	14.43443374	14.12889099	10.05180437	16.50337435	17.72673582	15.36474716	15.08462503	17.85185052	NA	16.17900472	20.3777027	NA	NA	15.8981295	NA	17.36604143	14.61166004	13.05147147	14.30734503	14.64026103	15.46019122	19.3455306	15.01037519	19.52185683	11.78408594	4.81070474	20.41855534	21.3194962	17.53690835	22.14394032	17.33794356	12.83441862	20.32297272	NA	12.43183758
163	176	119446	NA	11.8312194	12.19464688	12.29478673	12.25178134	12.95945428	13.22753591	10.02006413	11.48457465	NA	10.9812619	NA	14.08076708	14.1520837	10.19309091	17.87388014	18.68519675	15.07544888	15.14817901	17.18290885	NA	15.39968491	20.30926414	13.8649663	NA	15.45025531	16.52364596	19.28388683	14.71357154	12.40163475	15.41708555	15.48123427	14.79882115	19.22266641	14.42412154	19.38017357	13.39458235	5.511495015	19.76200408	21.56451675	18.61845517	22.52236878	17.65065378	12.52025208	20.11664989	NA	12.56832993
164	177	115312	12.99908112	11.75655926	12.36548573	11.61910194	12.51316627	14.0861076	15.97500043	NA	10.16391546	9.041556872	11.94767035	11.39317496	14.42471666	13.16549967	10.36668331	18.03708671	18.91591139	15.93393196	15.30583461	16.80424674	NA	14.5556405	20.68518902	NA	NA	15.47346512	15.83885016	19.19650291	14.3383386	12.99280297	15.36015035	15.72923246	14.01415884	19.67064064	15.05632335	19.80689418	11.83116437	NA	19.77806346	21.09726681	18.93321814	22.62535684	17.70650983	11.8116629	20.4509912	10.88002619	13.20485968
165	178	118260	13.47738256	12.09917954	12.40715725	12.55414339	12.28680192	13.2098339	15.23259264	11.58065267	10.64975392	NA	11.63877658	NA	12.22691621	12.94021586	10.1632445	18.35596392	18.74358462	16.47787389	15.60319233	16.49918093	NA	14.19256095	20.21735929	13.38871446	NA	15.88299519	15.79172602	19.37762247	15.03201382	12.18458573	15.60622211	15.81105276	13.47609264	19.55693736	14.66717741	19.63332342	12.67617205	5.032753812	20.21606643	20.97485548	18.67521324	22.71776666	17.88130646	12.54997078	20.66997588	NA	12.98679109
166	241	122721	14.41781822	11.35431331	12.15330901	12.03447307	11.99742987	13.31745089	16.25276367	NA	10.30882098	NA	NA	NA	12.27939216	13.36010677	10.14856878	17.03139165	18.73706054	15.11130052	15.03768912	16.49627142	NA	14.29333888	19.87330875	NA	14.62439305	15.3609691	NA	18.47757417	14.42934287	12.48773963	14.65041818	16.10010072	14.63151621	18.46923137	13.0454622	19.59017753	13.46423344	NA	19.95844346	21.46263322	17.83970093	21.62070402	17.56915953	12.47434544	20.20710115	10.97762191	12.01086591
167	179	122659	13.19275846	11.83721527	12.72249453	12.23990092	11.90122931	13.17656796	13.42208845	NA	8.827368189	NA	12.24394738	NA	12.83846341	13.39164903	10.53513838	17.86884525	18.9759568	15.73820218	15.24329658	16.89092597	15.02746552	11.64343216	19.98567291	13.2025794	NA	NA	NA	19.06222367	15.1488253	11.49501048	15.31676576	15.37496824	14.55154047	19.16678991	15.04060691	19.83562656	11.85717705	4.697966388	20.43958872	21.52756332	18.31466427	22.81039121	17.77526193	12.06616493	20.13500207	NA	12.40496915
168	180	114572	12.4328804	12.02512322	12.62763653	12.83409395	12.39962751	13.35796574	16.75427447	9.047720881	10.04771279	9.841300505	12.00832235	NA	14.04520161	14.01113338	10.54246384	19.30042906	NA	15.78957774	15.26979572	17.36455614	NA	13.57795102	20.23962221	NA	NA	15.74597701	16.22598693	19.31772806	14.80753921	12.68645442	15.32876209	15.86320109	15.3488738	19.21293608	13.59784209	19.52173978	10.57519751	NA	20.08094726	21.38197446	18.01744732	22.27497937	18.00887325	12.64111653	20.29214771	11.31272193	12.38497968
169	181	116358	NA	12.34687484	12.4017265	11.43515598	12.0388938	14.45129892	15.62903776	NA	NA	NA	NA	NA	15.14838659	11.52636553	10.21851417	NA	NA	15.75572129	14.92071176	16.61802272	NA	11.65948148	20.36020607	13.08467421	NA	NA	18.02226773	19.15673624	14.92370981	13.91989279	15.54129166	16.05726344	15.16914716	19.13271666	13.50100434	19.56011675	9.632700085	NA	20.2152383	22.01207718	18.07892487	23.10232521	18.03555167	12.65530915	20.44976796	NA	13.03706172
170	68	114675	12.90261964	12.0164069	12.3496477	11.81957281	12.83184953	13.68634458	16.20666727	NA	NA	NA	12.53088377	NA	12.87594546	13.74502972	10.03089699	17.14358368	NA	15.57346317	15.37454607	16.82277279	NA	NA	20.12524382	13.88758178	NA	15.82045559	16.43894217	19.03704662	15.1112346	11.60012935	15.5976405	15.85638163	14.56215054	19.05993465	14.8162745	19.63648108	15.35165013	9.732693572	20.27751098	20.96523949	18.20707026	22.81752062	17.83633249	12.32122081	20.48913523	11.90753199	12.45008215
171	615	123693	13.9445932	11.09483073	12.2180391	11.61920775	12.42358857	14.25232878	16.45539666	10.81507382	NA	NA	NA	NA	11.73977397	12.29713755	9.802004639	14.714143	18.74258231	15.71744124	15.11749121	17.01153049	NA	6.854530144	19.95980128	NA	NA	15.57155556	18.07960252	18.79428669	14.65274982	12.8159601	14.73139963	15.9712223	14.04978885	18.87326003	13.38294024	19.26103535	10.46385881	NA	19.60172108	21.20527259	18.03589314	22.01522552	17.81618716	12.68874619	20.40395479	11.37114583	11.99908575
172	182	115650	14.67427056	12.57865428	12.91984961	12.39452658	12.11199882	13.89000619	12.80961805	NA	NA	NA	NA	NA	14.85673874	13.30662409	9.684998623	16.02517344	18.77776513	16.01788105	15.28701267	16.01540678	NA	NA	20.35400194	13.2810817	NA	NA	18.64214312	19.36609767	14.6826795	12.67979538	15.1797833	16.44363355	15.59122148	19.58454273	14.6322969	20.00578545	13.67503096	5.607236107	19.96720276	21.82257697	18.54651893	23.05870283	17.95820004	12.7336942	20.92101286	NA	13.39573823
173	69	124160	13.08383079	11.34428689	12.36126489	12.47122645	12.24812053	15.25977631	15.85484548	NA	NA	NA	NA	NA	15.28849591	13.11247236	NA	17.97195846	NA	16.07061623	15.0948811	18.41386778	NA	11.62086872	19.4878787	NA	NA	NA	14.70661591	19.14657729	13.74198648	15.21656496	15.10700059	15.83919776	14.39538525	19.2305941	15.48434306	18.81769611	11.82644292	4.514409623	18.9705737	20.62241373	18.12907436	21.90697371	17.5340813	12.51271077	20.23988044	NA	12.52383516
174	183	140745	NA	11.96117477	12.65467544	11.98710182	11.49486703	15.04685103	11.87366233	NA	NA	9.870787385	NA	NA	16.654245	11.60868201	10.18099804	16.62097164	NA	16.28952502	14.86121771	15.26159066	NA	NA	19.94085271	13.45450452	NA	NA	18.26597417	18.96010547	15.16139515	13.00033766	15.35730036	16.37122183	15.77444314	19.41231864	14.43898551	19.73532954	13.83526821	5.587598534	19.41006277	21.14166541	17.95268996	23.0822055	17.83641113	12.80484379	20.45147244	NA	13.53824628
175	184	145496	NA	12.59379985	12.45843184	11.5752473	NA	14.76790566	12.36094185	NA	NA	9.768469635	11.72529943	NA	15.86045162	13.34637558	10.19704381	17.16434598	NA	16.24962587	14.79863005	NA	NA	NA	20.52833829	13.87188702	NA	NA	18.37389428	19.14578722	14.90987104	14.04423874	15.1875696	16.14454733	14.87264547	19.69777666	13.7273564	19.98803573	13.17462899	5.430756564	20.19921775	22.01360752	18.55193449	23.18632323	17.82898739	12.46354524	20.59913648	10.21743343	13.70310782
176	403	171016	13.86422377	11.43949257	13.20932655	12.63445675	11.3354011	12.70515876	14.21111885	9.438716008	12.10708349	10.38341935	NA	NA	10.79355604	10.49977753	9.957642985	15.64957628	17.421545	15.32837699	15.36886612	15.90585175	NA	14.52300784	20.70643681	13.41940739	NA	NA	17.68162268	18.9387033	15.16013385	10.90166303	14.15647409	14.62412787	14.61417139	18.47335584	14.05797383	19.06832869	14.72435204	6.059789423	19.35879944	21.27521668	16.70897313	21.86274495	17.68361982	12.37248319	20.72013785	NA	12.55275399
177	185	139717	NA	11.46085517	12.91829616	12.22446084	NA	13.45186109	12.93907855	NA	8.253115628	8.738857088	NA	NA	16.07743866	13.08967578	9.897261388	16.93839941	NA	15.05707331	15.58491297	17.3154704	15.44488353	15.31609861	20.31578025	13.19641683	NA	NA	18.56006533	19.08160531	14.83539311	12.82678929	14.71369982	15.56441969	15.86185017	19.36624426	14.16213043	19.55076507	10.74210586	4.242218509	19.99095589	21.49564617	17.65449856	22.54577771	18.1320347	13.32378036	20.62280436	NA	13.09975847
178	186	142197	NA	11.89561118	12.61436981	11.94862269	12.28915371	13.07814875	12.79416233	NA	NA	NA	9.68617789	NA	12.77700193	13.52894152	10.15357236	16.76205257	NA	15.70555657	15.25341411	13.60009663	NA	14.22529242	20.17083763	NA	15.00782874	NA	18.58600643	19.18037932	14.77272968	12.3453703	14.7180075	15.96366229	16.22190695	19.40342265	13.66399721	19.63531333	11.94925989	4.460259591	20.48532741	21.73002173	18.54447643	22.79683427	17.79957832	12.97169636	20.39176431	NA	13.05750554
179	70	141287	NA	11.71005825	12.45584754	12.41285054	12.87215564	13.00479792	16.43224649	NA	NA	9.031232772	NA	NA	13.06089756	13.90833033	10.38998529	17.03499962	NA	16.06334541	15.73535879	15.29697161	NA	11.60476867	20.48368287	13.43002285	NA	NA	16.35503511	18.99403784	14.54542238	12.05974735	15.30752796	15.86153874	15.1167463	18.9906729	14.94694535	19.38559576	12.98692494	5.186597388	20.41554306	21.01280172	18.51074341	22.90557711	17.58239807	12.94294711	20.62228791	NA	12.25773878
180	187	140126	14.26537181	11.86015897	11.70557077	11.63715183	12.4781029	14.1358729	14.67042791	NA	10.63685913	10.26997226	10.99748318	13.14162143	16.91327516	12.23508715	9.959231356	18.02126588	18.95420231	15.09137868	14.85509048	NA	NA	14.00417128	19.49640605	12.85814728	NA	15.36383681	18.74030491	19.11112159	15.31271041	11.39559664	14.88093793	15.65138641	14.57260102	18.55300584	14.86885342	19.27005244	13.79903841	5.81443835	19.55600064	21.25806984	17.83148772	22.71339668	17.78469446	12.11228158	20.11949527	10.90551036	12.389339
181	72	142298	NA	11.19913711	11.86212017	11.08016938	14.91290921	13.48490615	16.44050776	NA	10.84127606	9.040007976	NA	NA	12.60648422	NA	9.633385922	17.83416299	18.30145707	15.39666332	14.86357311	16.83735964	NA	NA	20.28201275	13.26155462	15.64237164	15.17099096	13.87519285	18.97878652	14.61182728	11.52751962	14.99309863	15.31029617	14.26554133	18.74209729	13.69101854	19.58375345	11.56418608	4.5571816	19.78549197	21.15823046	18.13635323	22.34376151	17.54154526	11.61294214	19.93309526	12.11007624	12.08585408
182	73	142638	NA	10.26638756	12.13959578	12.67307242	11.84663272	13.78294535	15.02305218	NA	10.97666424	NA	NA	NA	18.96190698	13.53217357	9.541893968	18.46376227	19.44786975	15.44670087	15.48171409	16.94618081	15.38660122	11.81894186	20.32994415	NA	NA	16.09148122	18.91756521	18.90524793	14.9083736	12.27709874	15.23487893	15.89078097	14.86766932	18.8278692	12.54671687	19.46760222	12.96654548	5.105009119	20.23035202	21.39953612	17.65495832	22.85492094	17.92162996	12.52788589	20.44840671	NA	11.74451929
183	188	144145	14.32986788	12.61112094	12.7528222	12.24203458	11.7613142	13.57793994	12.57020317	NA	NA	9.215439795	11.63490427	NA	12.83099163	11.91983888	10.80182957	15.96071203	NA	15.62594541	15.30302607	NA	NA	NA	20.51433172	14.01681035	NA	NA	18.64847334	19.53862504	14.80402264	13.00020925	15.19637315	16.2528091	15.54020209	19.43306616	14.87495415	19.9335765	11.74205156	4.144882133	20.09087273	21.54413468	18.31169276	22.93488323	18.05897245	12.61011984	20.69633187	NA	13.61042465
184	74	143109	NA	12.73990718	13.81449325	12.15783912	12.42227132	14.28386025	17.69033392	NA	NA	NA	NA	NA	15.25379115	14.8728019	10.00213918	15.83484168	NA	16.02306464	15.42361528	16.795003	15.97020354	11.73979061	20.83643476	14.74807268	NA	NA	19.90826744	18.51958975	15.12679472	9.171677812	14.98116113	15.15646904	16.97516128	19.30694128	15.06682576	19.34651633	15.20193444	6.713674695	20.55278339	22.36082631	18.63392399	23.12452146	18.62405058	13.80071472	20.9444854	NA	13.41998158
185	75	142056	14.79095636	12.34992395	12.79907376	12.4551309	NA	13.64762117	18.30423001	NA	NA	11.29083192	11.71955118	NA	12.73834052	14.21008881	9.488489081	16.95422591	NA	15.45606207	15.47939468	17.26911228	NA	11.71309202	20.25911817	13.43696461	NA	15.93088333	19.8127941	19.1158973	14.96312458	12.81460402	15.46252646	16.69663722	15.54976681	19.14991243	14.63008268	19.81243245	13.45350967	5.749171779	20.47553728	22.20521307	17.71908085	22.99217536	18.22538524	12.86980604	20.9947996	NA	13.30010579
186	76	150039	NA	12.22083071	13.11451367	12.45682482	NA	13.69671446	12.12157113	8.134217066	NA	NA	12.29527471	NA	18.50886815	13.28630428	9.337327112	NA	19.73945455	15.9123057	15.7320308	17.18707279	NA	11.93683774	19.81489667	13.90939035	NA	NA	18.79585712	19.43953028	14.92114905	11.16692787	15.58859392	16.3921512	14.95123845	18.40501207	13.38292848	19.42829495	11.20140284	NA	20.24256935	21.7493584	18.21809995	23.11864957	18.24841942	12.56245236	20.62979798	NA	12.11391581
187	274	155723	13.5355228	11.73922049	11.91452819	11.49047622	12.45911061	14.37473294	17.63727826	NA	11.69023621	12.20751452	9.762182539	NA	15.37256797	13.64400672	NA	16.8477859	19.31780044	15.02125461	14.83513367	16.44527643	NA	NA	19.39004331	NA	NA	14.84275413	18.59578511	18.53375878	14.20849715	13.82207695	14.90395675	15.74230227	14.99427751	18.57472732	12.94088597	19.47214957	13.79088145	4.601395809	18.85502498	21.22316681	17.40015605	22.77277592	17.56626158	12.43455772	20.08923929	NA	11.59217129
188	189	144739	NA	12.3124839	12.49597053	12.5316322	NA	13.75943403	12.13640554	NA	NA	NA	NA	NA	18.54274465	12.0340497	10.19632762	18.36878065	NA	16.20918035	15.58478834	NA	NA	11.69519304	20.46495096	14.07354189	NA	NA	18.5013777	19.33730044	14.91184743	13.40884925	15.00876236	16.37202731	14.79771536	19.44395746	14.53086973	19.52875745	11.76338781	NA	19.7368696	21.58357342	17.83348449	23.23725771	17.93198856	12.30184705	20.21732738	10.0018641	11.99382076
189	190	144517	NA	11.49298714	13.20075343	12.15439268	11.36345809	13.42515983	13.11694675	NA	NA	NA	NA	NA	15.63412102	12.43404196	10.49941233	NA	NA	15.52699938	14.84728877	NA	NA	15.84510853	19.99981432	13.98655534	NA	NA	18.09983319	19.50591794	14.78488615	13.67812742	14.8022894	16.20766707	16.25535924	19.31726349	13.26973352	19.61168573	11.9804093	4.397809129	20.48612018	21.84972191	17.52150223	22.66336928	18.29753215	13.38316098	20.71663708	NA	14.0273881
190	77	146472	14.14723728	12.1800243	12.85077362	12.81267331	12.305879	14.49798216	18.02780403	NA	NA	NA	10.8352493	NA	15.73846503	13.79940244	9.871741538	15.67663257	NA	16.0367214	15.06164573	16.86468406	NA	11.93049543	20.47343194	NA	NA	NA	19.66285845	19.72284076	14.64073761	12.71057588	15.02763893	16.0855607	14.65587587	19.31136512	14.2594019	19.76337435	13.54975587	5.619934288	19.98113595	21.8154582	18.54999056	22.64851034	18.14698024	11.74952003	20.18172663	11.41495587	12.72956043
191	191	147504	14.79095684	12.01200493	12.6804764	12.34641067	NA	14.11687653	14.08319167	NA	NA	9.932373424	10.74990159	NA	18.27977221	NA	9.763408685	17.33642813	NA	13.38437893	15.02137423	15.77658125	NA	11.61505345	20.56733478	13.53431832	NA	NA	18.0174087	18.28695921	15.36350628	11.4667367	14.47296187	14.89720896	15.90214994	19.51306562	13.71165707	19.8677226	15.95545332	7.179923601	19.50961155	21.57376255	17.69637844	23.1895114	17.99818376	13.31087164	20.58098079	NA	12.35509731
192	192	145967	NA	11.70400595	11.29853763	10.29905676	NA	13.881051	15.07011754	NA	8.26773949	9.423289181	NA	14.30953147	12.64005518	NA	NA	15.15480227	18.61371385	15.31473001	14.62431159	15.15834912	15.32035819	NA	19.79536324	NA	NA	NA	18.88706127	18.74348718	14.39713457	11.64104133	14.97643241	16.18433616	14.10143356	18.87374305	13.7778381	19.21012021	11.57280827	NA	19.20615849	21.46894022	17.68100151	22.51199467	17.6643505	11.56575752	20.20471945	12.39185187	12.5302914
193	451	178935	14.35304387	10.87847335	11.98739232	12.10527501	12.27198112	13.38674432	15.47784131	NA	11.51400573	7.795022198	NA	15.23449269	12.43239135	13.66999499	10.09929481	15.25484492	18.91053553	15.21407584	15.09361837	NA	15.58626934	11.52467375	19.35504153	13.38279097	15.03074747	15.00700005	NA	19.14129145	14.21607549	11.69626565	15.50666487	16.15327377	13.96286947	18.88862574	12.17071225	18.68815137	11.45805104	NA	20.48051432	21.54877607	17.74750226	22.66618246	17.98688111	12.58257786	20.37186345	10.69600415	12.68879449
194	193	138076	13.70879763	11.82270048	11.44566651	12.373661	12.23281218	13.05631717	12.71543972	NA	NA	NA	5.729656968	14.18821207	12.42325952	13.35933187	10.25186187	NA	NA	15.56578066	14.88280997	16.54524613	NA	11.44059845	19.99651497	13.85692816	NA	NA	NA	18.79709642	14.21557716	10.74763788	14.73525008	15.35409269	13.78696183	18.45925696	14.67734136	18.86545789	11.63329483	NA	19.51640976	20.99799241	17.38509855	22.22630861	17.20435469	11.14614526	19.98032947	NA	12.05292295
195	194	138483	12.41514317	12.10074296	12.41058527	12.3468226	12.26989954	13.30016993	15.50461067	NA	8.516448691	NA	10.37772737	NA	12.51875667	NA	10.59979157	15.2641586	17.07719456	15.51692802	14.52866662	15.55899834	NA	11.54333416	20.00937628	13.03459541	NA	14.96607122	17.29267392	18.48503168	13.32617225	11.97073038	14.58015033	15.19467476	13.30647086	18.60894693	14.20370904	18.88742153	9.719473201	NA	19.14322481	20.8692897	17.1259762	21.93146204	17.5337031	11.93003433	20.04806661	NA	12.37611281
196	78	138751	14.29746564	12.11362649	12.44255564	11.2718339	NA	14.29533449	17.89564379	NA	8.630776322	10.52210751	11.65981649	NA	15.01815206	NA	9.785738371	15.90704383	NA	16.29271618	15.36563663	16.42519177	15.14492765	11.81681023	20.65097108	14.13285479	NA	NA	19.28625722	19.22251275	15.08925771	11.59507356	15.02945733	16.38211568	13.38378759	19.27386532	14.7850471	19.54221429	12.5589864	4.987966991	20.29355791	21.89184278	18.060756	22.73012239	18.2115527	10.94463078	20.41720011	10.85739506	12.17102395
197	79	138853	NA	12.10940047	12.44037608	12.82630994	12.51127012	13.51249666	15.06347756	NA	8.067377451	NA	11.67508455	NA	16.39814844	13.68961347	10.85005771	15.7592742	NA	15.62526791	15.5230696	16.47211184	NA	11.50729524	20.39424705	13.84550131	15.78164239	NA	19.41949863	19.36697658	14.94985801	12.36604844	15.3033254	16.7294349	14.60644826	19.56555576	13.78838369	19.30463523	9.695431165	NA	20.43282866	21.51101353	18.45374239	22.78731338	17.90893614	12.24722343	20.76282647	NA	12.80351174
198	80	138887	NA	12.57315869	12.59797174	11.92081463	12.43307566	13.2098998	13.15655649	NA	8.749670258	NA	NA	NA	12.73258658	13.74878008	10.23470603	15.95267258	NA	16.40259259	15.30420098	17.01228237	NA	NA	20.45959199	NA	NA	NA	19.3588955	19.65209717	14.85575503	11.33539908	15.34427116	16.46812639	15.17193202	19.35265252	14.36751011	20.19580855	12.4084802	4.58076697	20.19209198	22.16671728	18.49374833	23.27602842	18.44245361	12.63756585	20.87673446	10.12494881	12.82070754
199	345	163988	14.28470625	11.64221793	12.164761	11.80341017	12.35770675	14.30062437	12.36621111	NA	NA	NA	NA	16.71809149	16.73309844	13.71114418	NA	16.62468558	NA	15.58442331	14.94758357	NA	NA	11.49957913	20.03622651	14.37195305	NA	NA	18.79472947	18.45748522	13.62999807	12.27476911	15.00140682	15.43287062	14.69131394	18.48305133	13.58061738	19.00736286	13.1107683	5.621597458	18.46347695	21.02560397	17.85302564	22.54480327	17.22474375	11.88816262	19.93497838	NA	11.62085008
200	195	140026	14.00142465	11.70102789	12.42006655	12.69029657	NA	14.11576851	15.02361499	NA	NA	NA	10.83995231	NA	NA	13.48166594	NA	14.6854665	NA	15.65963899	14.84697075	15.69904136	NA	NA	19.51489193	NA	NA	NA	18.50930166	17.84290253	14.14561114	11.83832874	14.16919438	14.23532501	14.08559819	18.65712496	14.51732095	18.26765347	12.27559512	5.450789416	19.72967057	21.38078305	18.00453949	22.38417313	17.72163976	11.84235075	19.7668659	NA	11.89954033
201	196	140541	14.40076141	11.82555127	13.33382162	12.87096245	NA	13.40834402	15.76552274	NA	NA	NA	NA	NA	12.83557343	NA	10.93510615	16.59984282	NA	15.48612929	14.85880805	15.30603785	NA	NA	20.25055191	13.30478095	15.07611942	NA	17.96319951	18.51431272	14.51330445	10.52247864	15.16396419	15.80132561	15.50967052	18.65869881	13.93532713	19.41647207	14.05151788	5.971388249	19.39067433	21.37573776	17.52577473	22.38411387	17.50543552	13.39730844	20.10383184	NA	12.7301265
202	82	140808	14.58513702	11.8669684	13.21695056	13.339184	12.48414625	13.37163583	17.53931779	NA	8.426676904	11.43155434	NA	NA	15.1579028	14.48476111	9.928094158	NA	19.55030953	14.67951306	15.64711378	15.94606298	16.0102234	11.65626066	20.74669068	NA	NA	NA	19.63415148	18.89290006	14.81651407	12.81446091	15.442998	16.35683008	15.37141918	19.45585822	13.08724488	19.87420147	11.86508785	4.159943484	20.62004814	22.29901577	17.74764446	23.1853549	18.40233038	12.54935199	20.83258451	NA	12.57501763
203	277	155978	13.88732003	11.1908101	12.63902923	12.475928	NA	12.77518818	15.99386186	NA	9.920083218	NA	NA	NA	14.5543011	13.22235081	NA	15.99431694	17.94379885	15.0574897	14.98817199	NA	NA	NA	20.23423025	13.60043778	NA	15.68324461	18.53513789	18.61958105	14.2477594	11.18727031	15.01049109	15.51852515	15.32639355	18.79453756	13.73210714	18.83519664	14.30458262	5.880012043	19.01425972	21.04755079	17.33477144	22.0939261	17.87610775	13.31701874	19.9573084	NA	11.56420879
204	592	141342	14.26348686	NA	12.44329825	11.84177372	12.32911803	13.26607507	17.25858357	11.38617053	11.35711631	11.65673274	11.48350851	13.9488673	12.78147421	13.21180423	9.520073193	15.54167403	7.892470081	15.85278141	14.98465313	17.01928275	NA	NA	19.61538575	13.64566008	15.18086924	15.23583049	17.01038498	18.80480779	14.183431	11.75473609	14.9326372	15.4812142	14.40699295	19.11579385	14.34487038	19.06680704	10.46784892	NA	19.81681865	20.93915795	17.73598884	22.06487801	17.47684779	11.5842041	20.08373728	10.20046853	11.68591003
205	198	141587	13.71834182	12.09366858	12.76084673	12.24458613	NA	13.1923858	12.67608908	NA	10.63828866	NA	NA	NA	16.26398503	13.51775652	10.35584128	16.53072512	16.93900327	15.57897789	14.52828271	NA	NA	13.32755146	19.96243086	14.18280895	NA	15.84982439	18.16411676	18.74705586	14.38438643	10.647132	14.67548786	15.2838644	NA	18.59030578	13.2413538	18.63892836	11.99516078	NA	19.8760197	21.28926683	17.83806106	21.72499711	17.33070734	11.50043972	19.85811241	NA	12.64913389
206	83	141807	NA	12.02134934	12.7709555	12.36777872	12.54422368	13.38503509	12.67830874	NA	8.669108292	8.825701848	NA	NA	12.32676931	13.60229752	NA	15.68689529	19.77836069	15.59175044	15.51551501	16.04239305	NA	NA	20.59163273	NA	NA	NA	19.36761465	18.92469378	14.65499065	10.97359845	15.44665407	16.21123794	15.5183151	19.06952716	13.25098068	20.25130355	13.3795653	5.553843275	19.93715742	21.45646782	18.00055733	23.31014752	18.16655508	12.49379456	20.20920496	10.16349696	12.38922594
207	199	141927	NA	11.02666931	12.8218332	12.55567879	12.21089282	13.8639768	12.65367993	NA	11.00236811	NA	11.23784518	NA	12.55552292	13.33630063	11.1518989	NA	NA	15.32137056	14.57621324	15.55386767	NA	6.679920908	19.94201164	NA	14.76475381	NA	18.20658592	18.83544725	14.46662836	12.29128077	14.73473119	15.61965221	15.02328167	18.96124006	13.50878687	18.69742758	11.5716474	NA	20.17295048	20.60759882	18.20129562	21.81568879	17.31016127	12.68164409	20.26099493	NA	13.0900493
208	200	141948	NA	11.78166154	12.52561098	12.58211072	NA	13.80127542	15.80066999	NA	NA	NA	10.63961946	NA	NA	NA	10.67108017	NA	NA	15.65942151	15.27015276	15.95837079	NA	NA	19.92021939	NA	15.65436514	NA	17.81204244	18.83360936	14.10361466	10.99790862	15.24621741	15.46855054	14.85728203	18.88917447	14.27852714	19.40806085	11.50562376	NA	19.7722875	20.65933519	17.69872791	22.50724761	17.34371522	12.34360014	19.77259652	NA	11.74550717
209	201	149920	NA	11.63012433	12.99320917	12.67914683	NA	13.52318699	16.06059666	NA	NA	NA	NA	NA	12.96119486	13.77784038	10.86666196	16.61629855	NA	14.90937979	14.96027506	16.8294198	16.2489155	11.34499596	20.10098372	14.33502358	NA	NA	18.23620804	18.43240112	14.27750078	13.36800331	15.26335664	15.59281683	15.59512676	18.80430301	13.54908395	18.99485952	12.04533679	4.467124475	19.16558734	21.59242397	18.42519727	22.27912262	17.5654839	13.31655712	20.19582764	NA	12.16860625
210	202	142564	14.76599101	12.18788783	12.21212577	12.51034256	11.71523355	14.35955109	12.54513449	10.53275186	10.99522443	NA	12.2235516	NA	12.55708737	13.12149756	9.870548291	15.96598771	NA	14.91620107	14.86454374	16.41420683	14.53712669	7.088855204	20.19952678	14.06434256	NA	15.11555758	17.95720706	18.47534885	14.63635476	9.878011943	14.37545953	15.16954035	13.82375315	18.79637203	13.69888628	18.45084117	11.44832596	4.655707455	19.32739432	20.85939847	18.86670671	22.0493231	17.42185947	12.04425698	20.21156599	NA	12.47352359
211	203	143085	NA	12.47328418	12.42023778	12.56497347	NA	13.33121758	12.99835024	NA	NA	NA	NA	13.16571092	NA	NA	10.78990276	16.01782897	NA	15.54120363	14.85578312	14.75300787	NA	11.41568263	20.12084302	13.49551017	NA	NA	17.61522417	18.28235759	14.08560261	12.43191062	14.80267791	14.6906328	15.13140672	17.70770447	13.96153727	19.02555634	9.880293624	NA	19.73951084	21.25122879	18.20245865	22.33911951	17.69720313	12.51552308	19.91358604	NA	12.0768688
212	85	144018	NA	11.83641095	12.67044755	12.27023714	NA	13.65904563	15.3301949	NA	8.482607517	NA	NA	NA	16.34037656	13.77827869	10.19732452	NA	NA	16.17813451	15.41955434	16.66831587	NA	NA	20.13106157	NA	NA	NA	19.76787949	19.22711964	14.79761576	11.3681208	15.26288801	16.34817837	14.5342046	19.16364287	14.41291453	20.14821914	12.00098983	5.042224686	20.31615495	21.37324818	17.90502696	23.36913025	18.04056729	11.72368537	20.56564224	NA	12.38999766
213	204	144175	14.49816404	12.16722228	12.87047854	12.88835176	NA	13.44289339	12.9495925	NA	NA	NA	NA	NA	12.94879197	13.34128061	10.85819782	16.29674259	NA	16.20143853	15.13144485	16.2670284	NA	11.31240362	20.23883682	14.00236039	15.2136171	14.47064983	17.67494551	18.1864242	14.64941395	12.92127158	14.6376641	15.24019434	15.3021449	18.87094681	13.532789	18.81946671	12.56609079	4.999579097	19.28296084	21.56652158	18.17972802	22.30349675	17.89798052	13.07487684	19.97404354	11.52629745	12.5122603
214	87	144187	NA	12.54605698	12.67900545	12.34795379	NA	13.39827468	12.64407795	NA	NA	NA	11.42560211	NA	12.47283188	12.96181412	9.338412042	NA	NA	15.42668227	15.71507231	17.33650854	NA	11.74610798	20.2696911	NA	NA	NA	18.98336128	19.25728579	15.04203769	11.51241719	15.32443535	16.11226729	14.80522995	19.68298157	13.9325269	20.00901705	11.03051993	NA	20.37250315	21.72972048	17.83541512	22.78076478	18.00076249	12.69402695	20.70865971	NA	12.67788691
215	88	152264	NA	12.74456316	12.22243275	12.01872203	12.62502185	13.73069781	15.51107573	NA	NA	NA	11.53294817	NA	12.53034575	13.70416611	9.730695027	NA	NA	16.15837647	15.3876341	16.74872792	NA	11.78499231	20.2075174	14.47468181	15.88844166	NA	19.02554495	19.33181348	14.70091163	11.51911193	14.84509454	16.18055918	15.04737231	19.68043683	13.4699976	19.67205427	12.61126194	4.605143093	20.01878689	21.78336566	17.98347232	23.00724016	17.97086704	12.4660595	20.45253885	11.40285503	12.24081365
216	205	150182	12.73392985	11.90897507	13.13196619	11.79115694	11.31801046	13.87143971	15.9701048	NA	9.172861621	NA	NA	13.8122563	12.63351072	13.09996199	10.64236617	16.53568037	NA	15.94577095	14.95633881	16.37851874	NA	15.28567804	19.9688941	13.1634996	NA	15.55544806	18.1006955	18.41844417	14.15363142	10.56544315	14.6370314	15.72850974	14.98495418	18.62825734	13.71998841	19.87517149	13.690993	5.489106806	19.38861355	21.26687633	17.72563042	22.21918704	18.11875306	12.86742016	20.55503252	NA	12.01768373
217	206	146187	13.86501747	12.06700278	11.98776101	11.64545529	NA	13.60109042	16.33536576	NA	9.089725106	11.22016553	NA	NA	12.35084602	13.08649733	8.823585762	14.79704472	18.91069362	15.9815443	14.82290243	17.06059731	NA	15.04988538	19.42611669	13.30891401	15.18397739	NA	18.20813462	19.12090558	14.24694479	12.33788703	14.74537431	15.88903017	NA	18.85470034	13.72352104	19.23032903	12.24127061	NA	19.86415817	21.75780876	18.04312537	21.70773807	17.7900355	11.61943054	20.42547139	NA	12.63940824
218	285	156634	14.26856052	11.71670463	12.03128334	12.33244176	12.78497855	13.35733716	15.06135432	10.48767616	11.19974043	NA	11.74962736	NA	15.13880363	13.2554606	NA	16.72015531	NA	16.2140807	15.65603502	NA	NA	6.730443144	20.25283956	12.58679029	NA	15.30828741	18.64024664	18.97654884	15.07700854	12.66916703	15.43202137	16.47546668	14.6696749	19.21217539	13.68913388	19.59519463	13.28467481	4.970756058	19.45379579	21.67989724	17.64583203	22.56904216	18.3964543	12.84837591	20.89119028	NA	12.3230966
219	207	146735	13.9270861	11.90669453	12.61670385	12.21369269	NA	13.38347158	14.42584739	NA	NA	10.92762823	10.16635071	NA	12.3818085	13.2031968	10.27333145	15.79604127	19.09855249	16.24388386	15.13179568	17.17584161	NA	15.71985113	20.18738817	13.66313627	15.08670859	15.17157732	17.66993853	19.02069893	14.73506544	12.13354136	15.08541242	16.00861982	14.97714266	19.43927511	13.17087256	19.2778065	13.32495721	5.346635834	19.81242741	21.67677631	17.92704027	22.15695479	18.47737774	12.82879654	20.27594783	NA	13.00965905
220	248	153283	14.59327119	11.1349396	12.18639134	12.23674374	NA	13.50035798	12.10191112	NA	9.071863109	10.31644149	9.706741477	NA	11.21627196	NA	9.688697301	15.59399867	17.55830702	14.97597608	14.83163183	17.09698921	NA	11.82920303	19.47243297	NA	13.93633037	16.0652095	17.30657979	19.02471488	14.94435061	11.95899693	15.04609475	16.04829681	14.98092178	18.62875814	14.44738254	18.66191604	13.54895415	5.851915466	19.46540624	20.83290033	18.38899157	22.30617813	17.66715001	13.00902779	20.16300889	12.00898147	13.20598816
221	89	148384	NA	11.1282524	12.67034135	12.19904991	NA	13.97676433	12.9661387	NA	11.05002536	NA	9.205561016	NA	15.78422318	13.95635281	10.5784041	17.58140377	18.84551908	14.94416757	15.37056237	16.98582149	15.85676491	11.66939172	20.41700092	NA	NA	NA	19.22728056	19.14064689	14.96794816	12.34795203	14.84305512	15.85078302	15.12154684	19.2074549	14.33775841	19.60164007	13.2265535	5.665551315	20.16560361	21.69498039	18.5342468	22.61813531	17.81555617	12.44402564	20.4077934	NA	12.53378338
222	90	149006	NA	11.64605444	12.80153119	11.90870291	12.50026306	14.63257091	18.34369444	NA	8.717732717	NA	NA	NA	17.3731036	13.86765512	NA	15.80329528	19.42180626	14.85862613	15.35184828	15.654666	15.83826698	11.7399324	20.32616178	NA	NA	NA	19.48481666	18.90145701	14.32270713	14.16483455	15.02903152	16.34359316	15.15464876	18.91967256	13.58286041	20.20327733	10.84984315	NA	19.83213529	21.73757207	17.79430577	23.11156188	18.14707746	12.00991868	20.59666383	NA	11.33010746
223	308	159174	13.9040602	11.62550295	12.15488388	NA	11.93306563	13.3417899	12.12080737	NA	NA	NA	NA	16.99013558	12.15134954	13.37694622	NA	16.09015503	18.70755804	15.29645213	14.75660293	NA	15.22309853	15.53886541	19.71583696	14.02320389	NA	NA	18.76574167	18.57019971	13.45887723	12.98996768	14.51782357	15.28176102	13.92928228	18.14378866	13.08219178	18.61482458	7.021226541	NA	19.00464792	21.23116464	17.9136624	22.40569625	17.45245216	11.05184438	19.97441018	NA	12.39700182
224	242	158672	NA	11.99707076	11.69535611	11.61062724	12.38645487	13.85195988	17.03875893	NA	11.18461343	8.552192038	NA	NA	12.13635443	13.42710851	NA	16.29469124	17.2219496	14.93021233	14.75030807	16.17605446	NA	NA	19.78612515	12.27754585	14.57840637	14.47914555	18.4333278	18.63189713	13.85995446	11.58203004	14.48805714	15.8935235	14.88797053	18.73040334	13.81001872	19.12215541	8.750183177	NA	19.49701105	21.39807673	17.46162195	21.54929243	17.75310966	12.39519582	19.77820446	12.16557988	12.09610996
225	288	157088	NA	11.41226337	11.37257745	11.6642774	12.60778379	13.91793597	17.25864065	11.31025063	11.76743471	NA	NA	NA	11.73365367	NA	NA	16.02962292	19.33713334	14.50504272	15.35372509	NA	15.20490723	6.927519267	20.01506118	NA	15.97590045	15.48279601	18.05794278	18.57679627	14.46069679	10.47905128	15.50988139	15.97449831	14.72592382	19.15174584	14.81291518	19.43773552	13.68021042	5.323038786	19.10355617	20.88023051	18.77598357	22.25877839	17.88346644	12.02778492	20.45659067	NA	12.07153297
226	91	150340	NA	12.20935083	12.27233904	11.69797118	NA	14.58340572	12.77362147	NA	NA	NA	12.45013543	NA	12.4466305	13.6185881	9.951663274	18.07483088	19.27522832	15.98953753	15.27801499	16.18585383	15.24450563	11.76509252	20.60633299	NA	15.15917808	NA	19.53912949	19.28264082	14.68290544	13.77400744	15.27361323	16.29487373	14.33698155	19.51217285	14.77880695	19.95507996	13.45260193	5.528957836	19.83508619	21.52174719	17.93826866	22.90142093	18.29630687	11.57082067	20.60383207	NA	12.05875429
227	208	150406	14.08113458	11.83122667	12.62350499	11.83898066	NA	14.18915553	15.09409919	NA	9.158440461	NA	12.46992007	13.72334206	12.07469594	12.37328535	9.488565799	14.92709183	19.25760312	16.20148987	15.28278046	16.60196523	NA	15.28754487	19.46823925	13.00986847	NA	16.19894313	17.73454669	18.87289072	14.66098213	12.81537556	14.85852842	16.02492214	14.74101803	18.99836685	14.2177061	19.31992751	11.76146634	NA	19.83204114	21.15970105	17.72845263	22.04456294	17.95288185	12.65408321	20.23677549	NA	12.6612632
228	294	157503	14.40461683	12.37876237	12.11610309	11.77434609	11.95919783	13.28809813	17.20830898	NA	11.38363483	9.055988176	NA	NA	12.2441413	13.61447102	10.16214173	15.65589194	19.68995686	16.2172215	15.20540516	16.51893888	NA	7.024798652	19.6694395	12.94256446	14.93656137	14.63771	18.71382005	18.99624372	14.61833395	12.48401589	15.01861982	16.08650335	15.13263701	18.88984054	14.56670557	19.47878306	14.27219923	10.05729334	19.35476605	20.61945831	17.57369022	22.85177127	17.90176415	12.81625902	20.39446233	11.13750632	12.69925544
229	209	150871	13.70517963	11.2230153	12.34933386	12.26005044	12.01259124	12.92674164	17.59973821	10.92872284	NA	10.71223653	10.47655102	13.06589643	12.93614368	12.91454329	10.19797861	15.93929072	NA	15.66246351	15.20339638	16.45620173	14.81771081	7.910148846	19.79197918	13.15530781	NA	14.84015043	18.05711015	18.78894563	13.97769331	12.07610916	14.66297314	15.61127387	14.9172279	18.78955647	13.58804592	19.09957658	10.3100571	NA	20.27443627	21.23627127	17.68502723	21.77566278	18.15197896	12.35449436	19.79312179	NA	12.68691031
230	421	173943	14.22284694	10.32727562	12.47366263	11.89254966	NA	13.6936812	12.51407332	6.581161764	8.916363444	NA	11.47152893	NA	12.63745671	NA	NA	NA	NA	15.69691737	14.9560803	16.45530877	NA	NA	19.71274533	NA	NA	NA	18.27726313	18.34066934	14.19917977	12.56263057	14.83971146	15.41135219	14.61544272	18.58210836	13.98451805	19.05584876	11.565465	4.52054619	19.53651092	22.20654862	17.80392307	22.46997798	17.91537653	12.74509856	20.13415393	NA	11.84284365
231	210	151282	13.85401989	11.40775578	12.26141439	12.71587761	NA	13.82154281	17.77570439	NA	8.766055238	11.22715639	10.10998621	NA	14.40508193	12.53440609	NA	15.7031527	NA	14.75721548	14.77275688	17.39164955	NA	NA	19.75607079	14.34685694	15.06574066	16.01979842	17.53766171	19.04167718	14.31767617	12.60009709	14.89059491	15.7036263	14.86642748	19.05421602	14.0311987	19.18748711	11.08485037	NA	19.74781031	21.31710452	17.84381275	21.8817061	17.87934213	12.45531491	20.18595205	NA	12.59005113
232	211	151466	14.13361829	12.05582341	12.26214095	11.77226843	11.90049333	13.50955058	12.55178759	10.29799797	NA	NA	11.4850525	NA	15.70740759	12.9790345	10.24129457	16.65903609	NA	15.87308128	14.58176657	16.83407689	NA	15.05521774	19.58251759	13.68438824	NA	14.79154986	17.87675893	18.59262004	14.5468079	11.42830851	15.04143315	15.50147759	15.03879644	18.97133178	13.21007052	19.33194196	12.03176731	NA	19.78169951	20.88307758	17.89985028	21.87407404	17.9316479	12.81373387	19.95585598	11.10888838	11.90602907
233	212	151478	14.30288042	11.51004862	12.53290888	11.48340332	11.66439624	15.06244918	17.45516716	5.887342978	10.44363112	10.57280845	11.29238151	NA	15.61588669	13.02534252	9.757202155	16.82674893	18.33210348	15.62390923	14.90118315	17.84014433	NA	15.2962725	19.81965332	13.73803694	14.80534468	16.01502528	17.38021715	19.07993245	14.66047943	13.52700276	15.47586886	16.14303175	14.76111973	19.43685945	14.45177339	19.64561024	13.34698727	5.780537273	19.58380825	21.87916837	18.4685318	21.80381564	17.91797793	12.74453536	20.46105852	10.65043421	12.67852231
234	593	151715	14.34863198	11.13004502	12.32570149	12.18591706	11.81472461	13.02522237	17.53531343	NA	11.29531577	NA	NA	15.1056043	11.8592016	12.64958481	NA	15.10848439	18.97928628	15.64598757	15.07794827	17.30423054	14.53919417	15.22600394	19.48576942	13.74242741	15.47273587	15.82565331	17.53350953	18.62713322	14.19288584	12.04058968	15.33905623	15.65277062	15.04909044	19.0983959	13.69270972	19.23011528	10.56656934	NA	19.50502708	20.4244935	17.80369686	21.87296173	17.19847767	12.15509102	20.5834512	NA	12.37602557
235	213	151859	14.33361384	12.16294938	13.03087278	12.21494486	NA	13.6691585	12.85337467	NA	9.080976477	NA	5.381623575	NA	12.74456019	12.25976405	10.5385883	NA	NA	16.13768595	15.31042398	16.66093328	NA	NA	20.0096718	NA	NA	15.17180132	16.82657352	18.82904612	14.61737874	12.08213556	14.96291347	15.94614134	15.52551316	19.59934765	14.05838581	19.50657612	12.14536218	NA	20.13376906	21.09994557	17.56636545	22.09246068	18.10374873	13.01301628	20.61171115	NA	13.20929529
236	92	152288	NA	12.22425614	12.0954302	11.7963513	12.07508919	14.12436488	13.08554447	NA	NA	NA	NA	NA	12.88552929	14.25924757	NA	NA	NA	15.6671769	14.79400034	17.26933301	NA	NA	19.85908583	13.26125911	15.44193407	NA	19.16484456	19.13031218	14.54171745	11.9863959	15.17476429	16.10037149	14.23062226	19.10420023	13.89888729	19.40703465	13.30261685	5.425106448	20.09351146	22.29385104	17.96585233	22.83356129	17.98214451	12.13993522	19.58968975	NA	12.01333523
237	244	152456	14.21666908	11.89349975	13.18880924	12.04158621	NA	13.30043893	13.2927359	NA	NA	NA	NA	NA	16.43921901	13.85415142	10.1386781	NA	NA	16.17669003	15.73128765	16.93965856	15.43888163	NA	20.17445478	14.45521086	NA	NA	18.68555436	18.58183442	14.51616771	10.86175702	14.46617856	15.76590266	15.61226514	18.88275507	12.75665261	18.84384901	11.85190262	4.689003867	20.6030037	21.27084051	18.26522034	21.46621741	17.96019342	12.86260345	20.23674324	NA	12.71230494
238	245	152536	14.1899679	12.02517515	11.90492388	10.96466821	NA	14.97912233	17.70654517	NA	9.894130055	NA	NA	NA	12.05370875	NA	NA	15.39291864	NA	15.98826051	15.15804003	17.24765071	NA	NA	19.11153285	13.40482174	NA	15.74351685	18.23992051	18.72743665	14.21181201	13.24337356	14.84814049	16.13360887	13.41552724	18.77834418	15.43276954	19.3348434	10.66061013	NA	19.42949688	20.83105953	18.13195812	21.4933474	17.42738238	12.2198994	20.21190627	NA	12.88325904
239	246	152716	14.23453241	11.43829723	12.17742185	12.30377012	NA	12.86045361	12.7036219	NA	10.67880997	NA	NA	NA	16.72719229	13.01523118	NA	17.00590472	18.07159837	15.21601433	14.83828645	16.25350703	14.31885022	15.36387848	19.27630288	13.26744735	NA	NA	18.56376186	18.08006816	14.12703309	9.535310941	14.76636703	15.51521905	15.46262335	18.42547818	13.50640334	18.72032844	13.10572509	5.279817586	19.57859092	20.82908972	17.7432733	21.70135725	17.42314955	11.91543532	19.7357771	NA	11.41035709
240	247	152979	13.9181026	11.16993411	12.18225117	12.13987319	NA	12.99936652	15.31080204	NA	NA	NA	NA	NA	15.8342391	NA	NA	16.88373057	NA	15.63728452	14.8490806	17.18239374	NA	NA	19.49015633	13.54745021	15.09359767	14.51926991	18.22384793	18.47638053	14.60348055	10.66871352	14.80969677	16.07325721	13.6261048	18.75103197	13.26719733	18.65141391	11.35593976	NA	19.94518628	20.75171398	17.70273964	21.66493089	17.58829995	11.50675599	19.80538335	NA	10.70781635
241	249	153438	NA	11.37967186	11.63587373	NA	12.44313632	13.5923963	16.63005397	NA	11.1185386	9.940614181	NA	14.1758143	11.34675585	12.04159287	NA	16.39833561	19.12975567	13.68634198	14.85624075	15.63064473	NA	12.8869612	19.73079235	12.29080109	NA	NA	18.16110404	17.30936841	14.18277334	12.25600877	13.65105508	14.67895612	14.03216027	18.32496504	13.21712349	19.4016167	9.786023238	NA	19.38226137	21.06426123	17.28627998	21.48520286	17.72222518	11.78906277	19.56033106	11.28611767	10.91849659
242	250	153598	NA	11.2500423	12.44919505	12.1073314	12.15023852	13.87051906	16.04419586	NA	11.17024407	NA	8.476614102	15.08185825	12.3689143	14.22242392	NA	18.15698737	18.9796477	13.51484248	14.93621045	16.29585895	15.54801452	NA	19.84921169	12.38175047	15.07863891	15.25785455	18.53744823	17.74605901	13.74417419	12.70069303	14.24538535	14.87311016	14.23374082	18.27650057	13.34383034	19.11985397	11.66006754	NA	19.7651925	21.06673474	17.97207144	21.3491928	17.81463791	11.74838565	19.87892077	11.02239751	11.33685877
243	251	153711	13.77511851	11.82234402	11.86480726	11.60391367	NA	13.69773471	13.06221072	NA	NA	9.997823582	NA	14.31277083	12.46266167	13.79490594	NA	18.49601415	19.0319952	15.82329626	14.77954088	16.60294109	NA	NA	19.37136761	NA	14.90837153	15.28641592	17.39025606	18.35891611	14.79800737	11.159922	14.7421829	15.66971062	15.06517732	17.95085354	13.98116793	19.04109244	13.46544773	5.641810624	19.32116492	21.07338207	17.36963103	21.26635676	17.55679224	12.33219194	19.5283596	11.88994042	11.65135002
244	252	154069	13.92452503	11.99497751	12.7069013	12.56535936	11.97877546	13.4893275	12.74698	11.53241213	9.02310942	NA	9.982618754	12.64426292	12.36665929	13.53291206	10.17019812	16.73219626	19.21586457	15.26815903	15.06242012	16.76969565	NA	11.43656419	19.79432221	NA	NA	14.71964854	18.34153884	18.63159991	14.49495054	11.83117976	14.79047428	15.9221351	15.56416746	18.7213135	13.14475801	19.36301806	11.98876691	NA	19.90468597	20.98993918	17.6157962	22.70782304	17.42630839	12.78243026	20.39914619	9.054726741	11.53866336
245	402	170964	14.21804283	11.6349436	12.86085669	12.31976444	NA	13.1779698	12.16452592	NA	NA	4.749816585	11.82204913	NA	13.3299753	13.66122364	9.898370994	NA	NA	15.64000874	15.12216386	16.80218226	NA	11.41746445	20.24123281	13.74154713	NA	NA	17.05789389	18.71049674	15.12287	10.61483545	14.64955791	15.14620182	16.45984424	18.77297828	14.55294582	18.62531173	15.8698424	10.89970609	19.56462014	21.77928686	17.61537415	22.55399566	18.02059653	13.65510762	20.38346316	NA	12.97735046
246	269	155517	13.42594997	12.1513396	10.35239489	16.43616771	12.12370232	12.62045418	12.2799104	NA	11.5676998	11.9645222	9.6771677	16.21155182	14.55953236	13.92132257	NA	16.31219982	18.54393969	14.77256697	14.80637363	16.85437015	NA	15.17176933	19.5623923	NA	NA	14.55369574	18.87555055	18.15109728	14.08131032	10.96091049	14.44601266	15.18775322	14.56182877	18.0585304	13.85980801	18.9945357	11.69997793	NA	18.27917379	21.06889871	16.67673606	21.98502287	17.35215906	11.83651011	19.26269553	10.79268255	11.07558243
247	255	154496	13.97110607	9.914686612	12.80573244	12.27231624	NA	13.04547308	12.65829871	9.321880373	11.35198444	10.72945505	11.45399566	NA	14.91678492	13.63865646	10.63417622	16.45898794	18.64352716	14.05852809	15.56106433	16.80783072	NA	14.45106605	20.56524816	13.08183048	NA	NA	17.55884006	18.0528914	14.4711922	11.06360713	14.38427946	15.00928749	15.09782585	18.89545302	13.37827836	19.77272369	11.64006023	NA	20.54295143	21.69840062	16.49768049	22.06729551	18.23965081	12.69608573	20.28510596	NA	12.9689923
248	254	154389	12.4271062	11.32485192	12.08107385	15.26657074	12.18945005	13.58347961	16.59253552	NA	11.07447084	11.03605358	NA	NA	12.19626115	13.43277883	NA	16.13650053	19.1758651	15.21571761	15.17042174	16.63632976	14.86773762	15.13595415	19.62765529	NA	15.15857634	14.90481724	18.36609901	18.55676697	13.96585459	10.99861586	14.92159345	15.84512884	15.41491931	18.86188059	13.10784175	19.40819704	12.3416	4.095304938	19.39655098	20.78055377	17.73941034	22.17313977	17.64466805	12.31213512	20.01252293	10.84506237	11.74936617
249	256	154544	13.44029268	11.92960391	11.85714079	11.54317311	NA	14.38278816	16.10687826	NA	9.224294762	NA	11.55140677	NA	12.50899468	12.25756368	9.861310567	15.88990812	19.01986386	15.95305342	15.09086614	17.50520487	NA	12.44486373	20.14052756	13.30648439	NA	15.33547837	16.78545659	18.94344615	14.26981294	12.24394856	14.17927922	15.88198173	13.29517984	19.17460063	14.97396096	19.91264968	10.45735708	NA	20.10083777	20.82285249	16.37945128	21.83010532	18.05544484	11.70080277	19.92045259	NA	12.94801327
250	267	155402	13.97922145	12.00590096	12.58252849	16.35486193	NA	13.17054496	12.40820935	NA	11.7436768	11.82098463	NA	NA	12.63930387	13.72891693	NA	15.19403123	NA	15.35713191	14.54190927	17.16723818	NA	15.92327343	19.64450111	NA	14.19971215	14.02681323	18.81661582	18.32861394	14.37455947	11.36283345	14.88611529	15.78628478	14.85787857	19.05109319	14.47364493	19.18618714	12.32896749	NA	19.02200602	21.40009203	17.3137463	21.92174581	17.55424642	12.54943601	20.44029982	11.27150452	12.49092096
251	262	155154	14.02788966	11.22762534	12.74507501	12.12467759	NA	13.30825503	12.8303391	NA	9.141558234	NA	11.00458856	NA	17.77100166	11.15568072	10.27642862	17.49738996	NA	14.98504567	14.76066821	17.67443474	NA	12.7648296	20.40163866	14.02172539	NA	15.17579827	NA	18.99872436	14.39196509	11.40921974	14.34501425	15.85881148	14.702831	19.1628928	14.37137055	19.76412162	12.35029412	NA	20.19248981	21.19476501	15.93627812	21.86236277	17.90693179	13.00130891	20.45788562	NA	13.09611392
252	266	155376	13.78612016	11.69162046	12.47440229	12.20916793	12.44321142	13.65094718	15.14234073	NA	8.738390891	NA	10.43901094	15.10935955	16.2616748	13.72789894	10.14311665	17.29230661	NA	15.35780175	15.19401383	16.43711306	NA	NA	19.1234431	NA	15.13509836	14.56228871	18.41188155	18.7256422	14.09825747	11.24021275	14.61507304	15.64935926	14.91098344	18.20619113	13.27683978	19.0497161	12.15394856	4.786387174	19.47491021	20.5076918	17.43229321	22.6535639	17.57707678	11.97247685	19.87150861	11.35544266	11.83178287
253	270	155555	12.51330658	NA	12.36455571	15.59832996	11.86774718	12.98510334	12.28458462	NA	11.58224993	12.17365152	9.579324563	15.53540629	15.06020587	13.77233803	10.08302253	16.54875372	18.10726422	14.79110133	14.44191802	15.98315498	NA	14.99983907	19.05516358	13.06980893	14.24231376	NA	18.67526751	18.09840564	13.65369474	NA	14.92626837	15.21364045	15.3336476	18.35728774	11.01378898	18.07408768	8.659200182	NA	19.40108936	20.16803935	16.89294178	21.85959301	16.98813234	12.12951374	19.73754694	9.98294737	11.33749247
254	268	155431	13.90675633	10.87232149	11.9606411	16.07057161	NA	14.38089163	15.64368351	NA	8.474855208	11.35924404	NA	NA	12.45833032	13.27818604	9.991182159	15.16060027	NA	14.92956606	14.91507981	17.42476625	14.79463405	16.39288756	19.31533671	14.05420078	NA	15.11698102	18.41135406	18.7548261	14.21964481	14.1061083	14.68791117	15.69481361	14.81242265	19.00447273	14.28484317	18.31879579	10.08909588	NA	19.2535144	21.04878424	17.5863906	22.19253103	17.48800812	12.5769043	20.51186788	NA	12.0686233
255	260	155072	14.39082583	10.41331459	12.76774324	11.62619505	NA	14.86592909	12.81112105	11.44662045	9.127563786	NA	12.38311913	12.32810936	14.89056077	12.96063599	10.36934577	16.05801536	19.04928405	15.01682892	15.11416249	16.25245832	NA	NA	20.15419238	13.01479556	14.54941856	NA	17.1297323	19.07214865	14.7463713	14.60681255	14.88070295	16.31670982	16.11311638	19.45925696	14.14681078	19.93285595	12.77648499	NA	20.17214529	21.45634515	16.65585677	22.11773105	18.22223785	13.60876635	20.30630965	NA	13.04345101
256	261	155082	13.58840486	11.60506421	12.62974648	11.70520457	12.09268164	13.37235071	17.36451429	NA	11.84403535	10.28973065	10.26577476	14.05583594	14.05042067	12.97955889	9.843321484	16.94837183	18.35430067	15.12082103	15.30776446	16.38179553	NA	14.1143599	19.66122933	12.67747048	14.73526252	14.71137886	18.27127955	18.45530159	14.08247165	11.18454413	14.78118527	15.98090683	14.84129328	18.66690079	13.81287944	19.31056991	11.21840013	NA	19.56537965	20.85861753	17.50193099	22.11592809	17.64948773	12.26926124	20.23150911	11.09391802	12.25032747
257	257	154661	13.97216997	10.95050457	12.35757315	12.06465164	NA	13.90487407	17.89661415	NA	9.976890399	9.234328309	10.32454241	12.86995262	12.63809856	13.1512979	NA	16.46023926	NA	15.74372258	14.71711966	16.37385496	NA	14.05040991	19.57072391	12.94345138	14.82044686	14.52035765	18.39311255	18.81685451	14.56681092	13.077157	14.58476461	15.8238024	15.50011233	18.56898533	14.03820078	19.35828032	8.70869686	NA	19.6588047	21.35323891	17.63790829	22.15193048	17.8695168	12.61259145	19.92952839	11.7722332	11.73098894
258	259	154789	13.55485655	11.68675906	12.02660742	12.6151788	12.14066119	13.76861298	16.31394724	NA	8.689105244	11.80666347	11.07619806	NA	12.73632908	13.67704395	9.385126799	16.06745717	NA	15.58579481	14.64562378	17.36486081	NA	16.00160934	20.12217548	13.95217346	NA	14.98390196	18.59009382	18.71400563	14.41893232	12.88569542	14.87010941	15.94444458	14.79721478	18.67806636	13.84779639	18.87975478	10.23172264	NA	20.05036147	21.08789273	18.27986982	21.90870397	17.62905046	12.10086112	20.39729456	NA	11.79858151
259	264	155224	13.41969036	NA	12.08585774	11.90943641	12.4425116	12.48384325	16.39921343	NA	11.45413951	9.610511366	NA	NA	14.74934474	13.56851846	NA	16.4483693	NA	14.93782573	14.57306655	16.24961729	NA	15.52177896	19.6698176	13.17385543	NA	14.3392841	18.37203915	18.4658019	14.5960789	11.76927688	14.7464828	15.65419258	14.97290822	18.34277635	13.01030712	19.18292635	9.523582737	NA	19.79197972	21.36050649	17.76276325	21.92151523	17.41018531	12.37293383	19.78280318	10.49112871	11.28280709
260	263	155212	13.31247965	11.53984059	12.16944223	14.91104439	12.33234664	14.73772176	16.63450921	NA	12.00930906	11.60477758	9.276876691	14.06604432	12.55575215	13.61916067	NA	15.3363212	19.1182442	15.60559782	14.90168923	16.58483202	NA	13.8914182	20.06273331	13.08687571	15.38408084	14.71484754	18.79686903	18.91213538	14.53727605	14.15119177	14.73604052	15.96057003	13.70889648	18.7864758	12.85039941	19.52194279	14.16305863	5.950483397	19.54891743	21.30937889	17.95850477	22.25778748	17.78042624	11.66166823	20.16406461	NA	12.18655931
261	275	155762	14.12705146	11.68371739	12.25008407	11.28503487	NA	13.67139036	12.55856125	NA	11.30103884	11.92647948	10.94677829	16.41934748	12.54324029	13.29491129	9.805246159	16.11788953	18.37051693	15.03510108	14.78458064	17.55943135	15.21176983	NA	19.7740663	NA	14.47759544	14.72874725	18.05406639	18.74335849	13.86076482	12.6844676	14.76922006	16.08296964	14.77134967	18.86287537	13.56746843	18.77039019	11.80485081	NA	19.05806929	21.29081762	17.49201506	22.24219003	17.56139663	12.36254189	20.38699994	11.33828085	12.31073666
262	273	155687	NA	11.79162769	12.77484838	12.06976733	12.36625616	13.66361532	17.11751468	10.82611562	9.122822602	NA	10.42517629	NA	12.71793512	13.92650772	10.02083834	15.95181644	NA	15.76419516	15.18481993	17.33395723	NA	13.79217519	20.35825877	14.24047177	NA	15.37025848	18.97844894	18.77173158	14.40495867	12.16774452	15.08000061	16.03109387	14.12896034	18.97875157	14.5550918	18.96566597	11.55490886	NA	20.04949548	21.70393942	18.49543668	22.47484903	17.64489586	12.03861863	20.53100769	NA	12.3073156
263	271	155649	13.772807	11.36218659	9.986953367	11.41048799	12.68172115	13.68712227	14.84944965	NA	11.8446069	8.873947171	NA	NA	12.10226256	13.11094175	NA	14.29331602	18.78672295	14.3505407	14.76927175	16.03000696	15.18725893	NA	19.86590862	12.67598371	NA	13.86664717	18.35676979	18.33325605	14.01685235	11.98747396	14.4956359	15.91689464	13.75109288	17.61352307	13.56979676	19.12324687	9.275733097	NA	18.74060955	21.43338142	17.06691518	22.71691603	17.23779632	11.62454566	20.07352103	12.3430906	11.54480267
264	276	155821	NA	11.17899311	11.93645697	11.59436262	NA	13.52776345	11.90878202	NA	NA	NA	NA	NA	12.35408535	NA	9.825856939	14.3919914	NA	15.52800798	14.88009744	16.22373059	14.75571763	NA	19.45221212	13.3452147	NA	15.07259079	17.98513212	18.95204728	14.50510855	11.87289914	14.83963565	15.79740172	15.40330038	18.60419995	13.65022576	18.84187137	12.49266067	NA	19.52804933	21.26525478	17.78230737	22.3112758	17.34358583	12.90492572	20.39405511	10.87163005	12.64866242
265	279	156191	12.79115628	11.06322986	11.84322568	NA	NA	13.46316688	17.02632159	NA	8.050862828	8.894003679	NA	NA	NA	NA	NA	14.92690103	18.40889289	15.89937177	15.07759004	NA	NA	NA	19.64454328	12.76788286	14.97669465	15.46720345	17.95713328	18.78013078	14.30620173	12.12250278	15.25697482	15.92940991	14.52480055	18.76786235	14.37711209	19.27985904	8.894826645	12.19946697	19.21969167	20.70796147	17.73884344	22.37866629	17.46763509	12.24823109	20.55839065	10.75682726	11.67675562
266	278	156130	14.20169208	12.18060512	11.84797565	NA	12.76172468	13.72424	16.16745407	NA	NA	NA	NA	NA	12.62200284	12.94816266	9.87919033	NA	NA	16.09266409	15.2245711	14.36598667	NA	NA	19.95832101	NA	NA	15.54672455	18.36006346	18.39244532	14.92525145	11.80478879	14.5080706	14.91525104	14.93002369	18.64038423	14.02468231	19.59761306	14.20212577	5.546470201	19.34063178	21.58015656	17.76015193	22.51183296	17.74082589	12.7934011	20.24878524	11.93871958	11.6076208
267	280	156252	14.21942281	12.12452227	12.39629587	11.9705809	15.94336424	13.01713446	15.3736874	11.70753681	NA	NA	NA	NA	13.15879108	13.92585653	NA	15.76905069	17.74987895	16.15417392	14.92702561	NA	NA	NA	20.30012404	13.47012448	NA	15.17797372	18.39545924	18.89980493	15.10682474	11.85547118	15.34937034	16.16717316	15.49716363	18.80502093	14.35765004	19.54071797	13.56112221	12.51323513	19.68367694	21.69844099	17.58419022	22.33194295	18.00682966	13.24141254	20.15547064	12.35889669	12.25768842
268	281	156322	14.15540474	12.04521821	12.56122842	12.48238144	NA	13.98557376	12.86227789	11.242171	10.88883771	10.50344422	9.159366577	13.056069	12.85356846	14.02451083	NA	15.28768175	19.19773092	16.20246176	15.62878485	NA	NA	10.21245576	19.8297792	12.74562146	15.51165024	15.58359915	17.65572859	19.09767979	14.87032271	10.92564978	15.63242947	16.05081069	13.66306811	19.41089058	15.13202549	19.33491536	14.44518211	8.769245803	19.2935448	21.0523664	17.93228158	22.22516083	17.79120192	11.6890045	20.55293287	10.00895182	12.5857295
269	282	156356	14.06776164	10.88023973	12.12268102	12.38845305	12.7239937	14.21548792	15.3844553	9.79304421	11.80744002	9.633040263	NA	NA	15.03660209	13.76326505	NA	16.23276825	18.8843063	15.82678252	15.61434851	NA	NA	14.09101493	20.22938777	NA	14.9788981	15.28419753	18.38759113	19.65426054	14.00730427	13.84341843	15.10473293	16.29671025	14.60992027	19.13769578	13.31502	19.22293771	13.34609655	10.11853161	19.98875958	21.03937027	18.13122243	22.15422578	17.5829423	12.27212105	20.57831921	NA	12.65287537
270	283	156542	14.05617776	11.75708471	11.86416736	12.96746837	12.744528	12.84845137	16.12465653	10.17083062	10.65388198	NA	NA	NA	12.67981632	14.59361625	NA	16.01856198	18.97933472	15.80962142	14.88465712	NA	15.58597248	6.685440855	19.84231111	12.99429828	15.29810759	15.60070882	18.49093826	18.82530971	14.34623677	10.79117557	15.30467829	15.58447122	15.71594784	18.48822472	14.34516273	19.06436343	11.18934941	NA	20.07235278	21.45386852	17.61681032	22.05584049	17.69381032	12.99464976	20.37289844	NA	11.42985661
271	284	156554	13.96456495	10.97961533	12.34429951	12.70930389	NA	13.83659476	16.7069748	9.013012208	8.70080204	NA	NA	NA	12.89242767	NA	NA	16.08294176	NA	15.51621308	15.47346113	NA	NA	7.05136413	20.2889736	NA	15.65598084	14.87260202	18.55006932	19.0219162	14.27929397	12.01106609	15.32715886	16.10069814	16.26975073	19.04341642	14.52525319	18.56096437	13.95167486	5.748411346	19.82337322	22.0565911	18.4619309	22.45604712	17.849718	12.83313276	20.53292791	NA	12.24207423
272	287	156970	14.28477933	11.79172177	12.13147655	12.28939445	12.68014637	13.75138487	15.94652106	NA	10.99446328	10.44824554	NA	NA	14.61207704	NA	NA	16.21528163	18.76513138	16.14106011	15.83847739	12.57960969	NA	12.80290791	20.15928986	NA	15.98362366	14.92838819	18.27811919	19.38271232	14.6984007	12.32767279	15.12429247	15.85900359	13.82567138	18.9944599	14.22688058	19.83755317	11.97642976	13.37980683	19.76612811	21.23707764	17.62840448	22.6831181	17.60781512	11.72921821	20.61347062	11.10384139	13.10554713
273	290	157253	NA	11.33820589	12.36274187	12.08671359	12.49049617	14.00011167	15.55230012	11.20677792	11.64509327	11.09213765	12.32478694	NA	14.5628846	NA	NA	15.99364431	19.28659866	14.16005292	15.11787124	16.6387349	NA	NA	19.51104552	NA	NA	15.94704614	18.28142405	18.75297325	14.49593237	12.47663762	14.99512584	15.82002691	14.00886253	18.48910905	14.23569785	18.62933196	12.03976303	NA	19.30832443	20.93025818	17.59152645	23.05409923	17.51088463	11.72165378	20.31506745	11.15088112	12.2940212
274	289	157100	14.15131528	11.67952677	11.66250918	15.18496189	12.20893874	13.17986909	16.78925205	NA	8.691599936	9.491392167	NA	NA	12.05521411	13.47107426	8.182939779	17.5574641	18.83820105	15.57180164	14.86327021	15.57183867	15.06722317	13.73558865	18.99923477	12.77026788	14.83116234	15.29366457	18.90808664	18.35072406	14.2829047	11.43006624	14.86754764	14.97228827	15.08916988	18.24301615	12.86344361	18.96575151	11.87490625	NA	19.49155307	20.76404481	17.01964272	22.71170272	17.85660178	12.18928673	19.90278344	11.1949848	12.18571597
275	291	157277	NA	10.53869522	12.25790367	15.8254448	NA	13.65001759	16.85068421	10.27920419	11.46943797	9.680547372	NA	NA	13.98648675	13.53009085	NA	15.32157915	NA	15.1886284	15.41208507	17.16344737	NA	12.43759303	19.28803841	NA	NA	14.52838026	18.82430091	18.94008725	14.36287329	13.31857662	15.1040074	15.84910163	14.4105916	19.18032759	13.5988775	19.66011837	13.66606344	5.442809983	19.74837872	20.85649342	17.63575792	22.71338811	17.45212054	11.87813932	20.40242821	NA	11.95661921
276	293	157355	14.15120857	11.65134818	12.84661127	14.57141352	12.23770456	14.25108568	16.9965176	NA	11.87015229	11.6315449	12.68498994	15.3206771	12.18553707	13.96039407	10.72536129	16.59025844	18.98514165	15.76684574	15.31801347	16.49370574	NA	NA	19.69808102	13.14368845	NA	14.04185503	18.07620328	18.70050177	14.48739555	12.56312631	14.9226404	15.77410815	15.15957475	18.72501878	12.11676569	19.64597638	11.49465097	NA	19.32969257	21.32633102	16.97072518	22.58280024	17.40325622	12.64118826	20.21631654	11.36276841	11.58594493
277	292	157301	14.02747212	11.75039823	11.41220623	15.50277657	11.7280509	14.05734647	16.41746707	10.2375655	11.35846465	NA	NA	NA	14.29364359	12.63280623	NA	15.87264406	18.4765023	15.67770921	15.00519081	16.87804602	NA	14.49920986	19.84305721	13.33509944	14.6116026	14.86459335	18.71066076	19.17654341	14.25252515	12.86940051	14.06997687	15.8963391	14.0494958	18.886663	14.05822838	19.5694176	12.06616869	NA	19.34059516	21.71728673	17.41444996	22.39182453	17.52195902	11.67806163	20.54778904	9.866660485	12.52314347
278	295	157641	13.99680952	10.99723318	11.57996781	14.39765267	11.86906541	12.83340197	15.74111737	NA	NA	11.61118762	8.595261699	15.03857909	15.46353974	13.68607576	NA	16.48918699	17.60795486	14.84696468	14.68973401	15.78768931	NA	11.70889909	19.36420752	NA	14.18011107	NA	18.10670921	17.66556075	13.81702447	10.62922578	14.24542665	14.47639144	14.63625941	18.28059803	13.61865351	18.97777028	13.49173422	5.588045794	19.33170942	20.90181263	17.09824157	22.55554518	17.35528909	12.56998326	19.82307696	NA	12.15298932
279	297	157865	13.70131653	11.78313977	12.90317618	14.70814445	12.1859529	13.60524754	15.54662433	NA	11.31083199	NA	NA	NA	17.20636101	NA	9.172504517	17.08117363	NA	15.58690236	14.33531336	16.29528358	NA	14.77556749	18.90373582	12.98307402	14.27368057	15.55621185	18.06474506	18.50411698	13.97515223	11.81210579	14.69249593	15.66406431	14.88163032	18.71718416	13.19851401	18.80374059	12.40367121	5.05491178	20.12063666	21.10680731	17.72546066	22.45717162	16.99015173	12.80252168	20.08225121	NA	11.60476515
280	296	157819	13.92353363	11.06902863	9.621844375	11.43803812	12.35482497	13.69950217	14.98794088	NA	NA	NA	NA	NA	15.82772835	12.74252105	NA	16.23436222	NA	14.42752293	14.37308894	16.49412135	NA	NA	18.77477877	NA	NA	NA	17.8062549	18.09910165	14.04194096	12.99484035	13.68181447	15.13091803	15.45374267	18.00734491	13.15508089	18.26794938	9.181661905	NA	19.03864832	20.30904771	16.48049877	21.77614991	16.95478905	13.10581782	19.77246256	NA	12.80873373
281	299	157901	NA	11.59927865	11.49674881	11.60002962	12.34729739	12.88446869	16.75344398	NA	NA	8.217945844	10.1145681	13.8320945	12.44494902	13.03654492	9.696219589	15.71275825	NA	15.17471568	15.16266562	15.50206649	14.92713404	14.074854	19.87659522	NA	NA	14.199481	18.73673157	18.59548095	14.61597799	11.07172912	14.09881106	15.90791033	14.40876842	18.72135571	13.10168119	19.75965409	15.65288334	10.65636014	20.15189262	21.23064071	16.87577946	22.73930586	17.81996362	12.06027518	20.72308328	NA	11.87049161
282	298	157889	NA	12.23944	12.44379373	11.94579283	12.24047137	14.09309096	16.76397049	NA	NA	11.45656442	NA	15.4759395	12.96164564	13.86332578	10.0079145	15.75697974	NA	16.38919473	14.88036398	16.55053642	NA	6.931340465	20.28665176	12.81571153	NA	15.19658786	18.58966122	18.92201422	14.54456905	12.66505337	15.15645079	15.97341268	14.63627716	19.08643897	12.66996153	19.79169888	11.58488229	NA	19.73081182	21.81966448	17.83783097	22.69836245	17.97057559	11.49614662	20.54606089	10.89365684	12.32535789
283	617	158235	14.25486428	11.61393858	12.35319013	12.66626892	12.45954907	14.21861691	17.52336824	11.53700669	10.14390041	NA	11.91187851	NA	12.61189782	13.31835475	10.46974301	16.21497733	NA	15.90855805	15.43225722	17.07658389	NA	NA	19.76939636	13.3656883	15.01708071	14.49436992	18.45714066	17.65075461	14.60216332	13.03724316	12.41359286	15.86799936	15.90958059	19.15340536	13.88192596	19.26314062	14.17727766	6.167823409	19.51500257	21.06866891	18.28198507	22.26938988	17.63642952	12.8326575	20.21966961	10.05705221	12.52395509
284	531	158778	NA	11.9161383	12.15687194	11.50872754	NA	13.6397528	13.02110074	NA	NA	NA	11.23252903	NA	13.03182653	14.4650083	8.060692023	16.21920086	NA	15.61689197	14.96916273	14.63884651	NA	7.879292172	20.55060628	NA	NA	NA	19.54692421	19.11372152	14.92218857	12.38947408	15.13493247	16.15386716	15.96412843	19.02123541	13.91583076	19.82998365	11.81325576	NA	19.35439531	22.26239126	17.58945175	22.93150411	18.0310798	12.97406386	20.24430884	NA	11.93388481
285	300	158517	NA	11.5895608	11.51780071	11.42065374	12.30298793	13.30650579	15.54253491	NA	8.513720537	NA	11.44095269	NA	12.19033999	13.40651719	NA	16.55788104	19.17380238	15.29894197	14.65755453	16.76344719	14.76952363	11.53917602	19.4012821	13.37307494	NA	15.35303253	18.94118689	18.87488097	14.13363166	11.92873062	14.80233993	16.1111277	14.43034964	19.15760778	14.31884049	18.752595	9.393162931	NA	20.01604885	20.37397694	17.83631763	22.74991269	17.47859789	11.71573884	20.30450146	NA	12.6770972
286	304	158865	NA	10.72648695	12.56226231	11.97152482	12.25450983	14.51421364	12.49088943	9.775021156	NA	11.68913271	10.08471254	NA	16.76264041	13.52500068	NA	16.48125855	NA	15.0149851	14.83772772	17.02697959	16.26482141	NA	19.28883423	13.6885046	NA	14.92491278	18.62432347	18.50231854	14.20109747	12.21916205	15.24779003	15.8624284	14.21881368	18.04292067	13.24031269	18.9937704	13.32103049	6.546524298	19.21846639	22.09390907	18.3015054	21.87453057	17.68671581	12.42454284	19.27568811	10.51043482	12.09060617
287	302	158602	NA	11.78488091	11.63554151	12.07550926	12.66797777	13.49615218	16.00972341	11.64647813	8.698904112	NA	9.502937754	NA	15.59993582	14.49029096	9.902871264	16.55441021	NA	15.20658779	15.37005539	17.02745639	NA	12.40300632	20.58098972	14.09274928	NA	14.68317851	18.65511413	18.70854898	14.75546551	11.6338488	15.19939828	15.58584191	15.40814491	18.67431456	13.96057402	18.94466081	11.95498368	4.803647816	20.4730446	21.70620898	17.78427064	22.58590118	17.80815194	12.9541063	20.1759639	NA	12.08778242
288	301	158590	NA	11.0690768	11.86625874	12.39841705	NA	14.32688936	15.61353211	NA	8.644893781	NA	10.47291005	15.21577839	12.78941941	NA	10.06313246	16.25210535	NA	15.61284614	15.32130794	16.70290552	16.19334756	10.4792495	20.20442335	13.7088192	14.81123629	NA	18.75081602	18.67576892	15.28147467	13.69450911	15.16771577	15.75435483	15.66556726	19.07273953	13.82601813	19.13281754	11.82458803	4.483504255	20.0411021	21.76467413	16.75812749	22.64469482	18.11553964	12.99024429	20.27173014	NA	12.15240997
289	303	158756	NA	11.91779444	12.64559331	12.19907439	NA	14.50339304	14.92539784	11.3478154	11.41919585	11.32303336	11.84400549	NA	12.68090042	13.50610429	9.337712895	15.02362749	NA	13.96529945	15.19465794	16.53647637	NA	6.960141841	20.09213078	NA	NA	15.03699695	18.69858005	18.44374361	14.72555677	12.95288669	15.06583959	15.46536509	14.55483771	18.78618519	12.71626151	19.36107903	10.42722365	NA	19.84947742	21.45753286	17.49242846	22.60701715	17.84180649	12.77112874	20.07567789	11.54045374	12.23224038
290	306	158902	14.42739182	12.5322458	12.74402386	12.54806899	12.60935827	14.312307	15.07485226	NA	NA	12.02827449	8.112706003	NA	12.53002757	13.63261373	10.28479136	15.40572224	NA	15.98807429	14.94627158	16.41650622	NA	10.48696225	19.92260147	NA	15.24259209	14.95506451	18.65981262	18.54946149	14.42189204	12.00786087	15.10676122	15.96091502	15.39581357	18.94963323	14.60325882	19.45760987	12.80243974	5.420199723	18.78921618	21.2821626	17.76273306	22.37305764	17.85357545	13.04758004	20.23861137	NA	12.48049727
291	305	158890	14.39461751	12.31530229	12.73257927	12.55234059	12.33993156	13.44316275	12.78464967	NA	NA	6.260145924	NA	NA	12.76198537	14.18465391	10.73215991	16.56830675	18.40381392	15.57946112	15.39399598	17.09769917	NA	15.1749316	19.59419111	NA	NA	14.8157565	17.38824121	18.79697403	14.79908193	11.14894047	15.08150182	16.16378855	15.26745367	18.91438167	13.24902773	18.94682304	11.95290457	NA	19.83848119	20.87902988	17.72853641	21.94424777	17.62870955	12.99994391	20.22265108	NA	13.21530689
292	307	159108	13.94643986	12.03743775	12.61347302	12.65688075	12.55898562	13.44975414	15.18057232	NA	8.559317978	NA	10.9191572	12.57433114	12.73925297	13.51196918	9.995255971	15.56315462	NA	15.50547206	15.61508512	16.32756022	NA	6.870075268	20.1709112	NA	NA	14.8606993	16.6134995	17.94399662	14.70378032	9.158373851	14.61063883	14.74121452	14.50634657	18.89983725	13.55170099	19.50065298	12.98156222	5.176150035	20.1745251	21.15160477	18.06696822	22.50825529	17.93938018	12.54608363	20.41417952	NA	12.9222401
293	309	159186	13.39296192	10.28731004	12.35579353	NA	NA	13.32017724	12.50885916	NA	NA	9.454100153	NA	15.72971756	17.35708954	13.88299399	NA	17.10823392	18.38994127	14.38093029	14.16763246	15.48493438	NA	10.87951047	19.50411491	NA	NA	NA	18.35686685	18.25360065	13.99868059	12.59008242	14.43386675	14.92761284	13.70604128	18.0323044	12.44680161	18.75445836	11.73844793	NA	17.91346803	21.638611	17.27143978	21.77562798	17.06668426	11.46933574	19.56777505	NA	11.34034715
294	310	159341	14.09175238	11.3210702	11.67701289	10.90240243	12.49867338	13.62775979	16.86403664	NA	NA	10.62672435	NA	NA	16.19029688	12.68385532	10.59528878	17.03020656	NA	15.24984776	14.78809203	14.79830764	NA	15.00930561	19.61398026	13.29005724	15.20308936	14.63873834	18.7711201	18.32791481	14.08204182	11.28752065	14.45447334	14.86395702	13.98346405	18.62332371	13.85875872	18.76491449	10.64613726	NA	17.96297416	20.43920879	17.70836343	22.72888848	17.29497632	11.11570338	19.71090871	NA	11.65525916
295	369	167070	13.70118253	11.25239208	12.44021464	12.03232785	12.43333504	14.26110511	17.55516055	NA	NA	NA	NA	NA	12.20750488	NA	9.924488001	14.64462195	18.81647276	15.21971135	14.90108087	16.48601889	NA	NA	20.00765285	NA	NA	15.32240575	17.05837986	18.90891902	14.41026366	11.73801658	14.84221123	15.51337631	15.27126193	18.97550531	14.23614712	19.44642843	12.0342388	4.480655449	19.09256832	21.26570355	18.80686969	22.4605113	17.37782458	12.59751958	20.19982564	10.64022521	12.68014469
296	312	159628	14.03557802	11.47769777	11.9641274	11.50316863	12.61415764	12.93510863	15.96943354	NA	11.12419498	10.53019038	NA	16.65305963	15.15171805	14.23173597	9.792640045	17.04980729	18.31399283	14.45318113	14.47540977	16.00857447	15.34016631	14.30388458	20.11334516	13.80385595	13.83048908	NA	18.66506624	18.51388401	13.99785064	12.00894434	14.44974346	15.0503739	14.98450689	18.79996014	12.8146707	18.73635185	9.754200233	NA	18.79028883	21.48589246	17.50623904	22.42038612	17.53544232	11.85393323	19.54285185	NA	11.75723908
297	313	159766	13.7388664	10.65172012	12.52006824	12.33301313	11.93713421	14.31004324	12.79560398	10.94933565	11.79186467	10.3832766	NA	NA	12.42811187	13.87459654	9.869165304	14.97402443	18.33453452	15.17222032	14.81602163	16.88528441	16.16413584	NA	19.69399174	12.82579684	14.7255083	14.43973745	17.2772757	17.61045393	15.10094883	13.91087659	13.89998473	15.89229885	15.4511866	18.5626075	13.06348663	19.19347607	13.23592674	5.283223355	18.86723607	21.55659542	17.82388684	22.19217485	17.6379889	12.66368179	20.22339485	11.29517397	12.81336011
298	243	174865	13.99628917	12.18954037	12.63080563	12.11734198	11.9362781	13.23571627	12.94734454	NA	NA	8.050667009	NA	NA	15.82598021	13.39601534	10.06324328	16.79566732	19.10846736	15.1658564	15.51483489	17.01107003	NA	15.31685871	19.49788224	NA	15.85226825	NA	18.5350415	18.82169588	14.39939452	12.45167633	14.97675599	16.03896529	15.80346395	18.77846295	12.98946586	19.51026943	13.22704755	5.380761374	20.4387106	21.31568195	18.45276936	21.46318199	18.0322432	13.07105261	20.05782963	10.65386135	12.09279628
299	314	160139	NA	12.25854888	13.38108523	11.89751873	NA	14.07141627	12.83633852	NA	9.124734964	11.90246148	11.13374394	NA	17.66671396	13.9113626	9.833137109	17.10208927	NA	16.01430662	15.67142138	16.63934006	NA	13.77601388	20.10100783	13.83406301	NA	15.41703255	18.51624906	18.74768586	14.79108562	10.67854312	14.99409662	15.72253852	13.79880277	18.80035467	14.48365844	19.38086968	11.39569081	NA	19.67150987	21.80236428	17.98514316	22.85692624	17.98252099	11.75271874	19.98730474	9.409175499	11.25387173
300	315	160151	NA	12.02874693	12.19186164	12.3138311	12.56597074	14.23217256	12.4313958	10.77597488	9.121742026	11.39399464	10.47139921	NA	12.39226159	13.44316893	10.12381538	14.94000237	NA	16.14404421	15.21750299	17.24430033	NA	11.55785242	19.8962501	13.25026455	15.27083439	NA	18.91800555	19.0002221	14.72249177	12.50963554	14.99898354	15.95785196	14.0177425	19.12716235	14.35389476	19.18579799	13.44847297	5.844012455	19.65406577	21.24136075	17.45035967	22.81874791	17.7454811	11.64012238	20.36747805	NA	12.33364636
301	316	160301	14.44667708	11.56666796	12.80471713	12.34851941	12.2325291	13.75867488	12.38792133	11.18312637	8.957745887	11.49925675	12.24451624	NA	12.46978924	NA	9.904869436	16.12630141	NA	15.83589459	15.45251176	16.55640676	NA	10.74304402	20.05828561	NA	NA	14.66496994	19.0677284	18.86776386	14.88096735	10.32133346	15.08715622	16.03659691	14.6946498	18.68687579	13.06183484	19.25035077	12.6794421	5.054454072	20.04665635	21.13618684	17.9821944	22.82984207	17.70799199	12.37842205	20.32580535	NA	12.07405721
302	318	160673	13.57943267	11.14737196	10.30807933	12.20942664	11.13240951	13.6177269	11.55927094	8.191810686	11.4649287	NA	NA	14.06693356	12.11490405	13.26524808	10.17705131	15.94067927	18.23868081	16.19241477	15.43622622	17.37442092	15.56056952	13.34246774	19.98971686	NA	15.12255811	15.73161971	16.65933614	17.76846743	14.55104265	11.09906189	14.24930541	15.35111234	15.81624821	19.58751835	14.28377024	19.71713188	11.12368959	NA	20.16088334	21.21769209	18.05725386	23.56571902	17.96565668	15.11563853	20.80030481	9.616708669	12.44580712
303	319	160757	14.20333481	11.34720564	12.19813619	11.74262597	11.54381491	13.87491843	14.98482508	NA	11.80581894	8.774952028	NA	14.9147305	12.49050259	13.68905793	10.3211329	15.27199571	18.21901526	16.00651349	15.43959721	17.81758744	15.42900472	NA	20.23978697	NA	15.24395669	16.30425418	18.19202656	19.41294149	15.19100235	11.70689201	15.55577445	16.41324017	15.89909115	18.55916898	14.29296438	19.46158234	14.85347369	14.24163475	19.99054514	21.52025595	17.78642849	23.27782584	18.44664104	15.14046682	20.82020632	NA	12.88933213
304	320	160849	14.31337151	10.48850728	12.9993827	12.18977864	11.04018076	12.58738785	14.39862498	NA	12.09290405	NA	10.03913651	14.22238586	14.83909871	14.29258607	9.496842801	15.97053839	17.54217661	15.81152055	15.35534499	17.57960548	NA	13.17800962	20.547395	12.7915182	NA	15.34679796	17.89227696	18.25860931	14.87195946	10.62848879	14.68462357	15.71960028	17.04228883	19.30335268	14.44197684	19.61992314	12.64571362	NA	20.33831287	21.95599027	18.6443621	23.10730661	18.45812876	15.35500594	20.77393624	NA	12.16142353
305	321	160992	13.96671608	12.3939238	12.21838914	12.14818521	12.07977064	13.68426919	13.74646483	NA	11.54565267	NA	11.29758578	NA	12.48552087	11.31408772	10.10109958	15.58774374	NA	16.12756441	15.16338483	18.79739367	NA	14.003676	20.18870216	13.88534011	NA	17.42105034	NA	19.13751891	14.3837786	12.62260987	15.49514148	16.50975277	16.21408213	19.3428355	13.69941025	19.11113478	11.45026001	NA	19.80981802	21.53183311	18.37354641	22.77171474	18.0193261	15.20077373	20.94259568	NA	12.9981856
306	388	169455	12.97499532	11.27822398	12.39793038	11.70221196	NA	13.17418201	11.92386117	NA	9.374302525	NA	9.923009253	NA	12.20449424	13.65869977	9.609886325	NA	19.29320327	14.76220016	14.909473	16.67462276	NA	6.814800068	19.74503734	NA	NA	NA	18.4152842	18.38860442	14.06105452	12.28297898	14.65065861	15.30780485	14.74324956	18.7520275	14.01715781	19.17439636	12.48479301	5.071863005	19.4120382	21.14544389	17.38371033	22.21648586	17.40394244	12.44663536	20.24210699	NA	11.97718629
307	322	161101	14.09958284	11.89820959	12.37496491	11.93489235	11.88312424	13.48571916	14.77813341	NA	11.89973248	NA	NA	14.80921652	12.30256745	12.3400625	9.719561887	15.54998036	NA	15.28582335	15.09399631	17.24412505	14.52367634	12.8662857	20.34076474	NA	NA	14.68737751	17.45342038	19.26252712	13.85604087	11.5544769	15.6324569	16.80915796	16.91594258	19.16491958	15.09152287	19.28680534	11.91338679	NA	20.28650593	21.56521034	18.15867662	22.78209752	17.80085151	15.40475601	20.98393304	NA	13.34600332
308	323	161189	14.33549229	11.37406623	11.86434366	12.27075581	11.64633637	12.71621145	13.55200813	NA	NA	4.118829257	NA	NA	13.80580437	13.03198207	9.976514669	15.526875	17.29777474	15.8910153	15.15614416	17.3786008	NA	7.130952617	20.25560928	NA	NA	15.21787352	17.22813607	18.91159192	14.89828194	10.73011878	15.35500604	16.23606268	16.49877413	18.89515379	12.96795533	19.53015599	12.33530024	NA	21.02377916	21.94210244	17.72829217	22.95104471	18.46309557	15.47881184	20.81367233	NA	12.94201893
309	325	161440	13.92752556	11.54904279	12.39844846	12.34744248	NA	12.85826453	17.69526141	NA	8.893876053	10.95248423	NA	NA	12.67102758	13.17564617	9.768905053	15.64023611	17.9812074	15.94321897	15.34576038	16.2709202	NA	11.26960486	20.33982292	NA	NA	15.62437464	16.51464383	18.53720409	14.61563538	NA	14.94780561	15.85778382	14.20893994	18.42956401	13.13865775	18.79219678	13.42452888	5.776281067	19.89215782	21.84160139	16.31126027	22.55139589	18.14226014	12.52016372	20.44723308	NA	12.52202495
310	331	161988	NA	11.02234751	NA	12.13979222	NA	13.35799608	12.03466388	NA	NA	NA	NA	16.36622724	12.38763128	13.58992284	NA	NA	NA	13.7089338	14.1853784	16.41550367	14.78251588	NA	18.96147996	14.20279211	NA	NA	18.54840362	17.88772571	13.76643364	10.85113271	13.82944518	14.5632223	13.57257651	17.76857113	13.58502378	18.04528191	12.06089638	5.048440094	19.2599159	20.06667563	17.19567939	21.990098	17.3809042	11.68048081	19.59561126	NA	12.2955177
311	330	161956	NA	11.74360775	10.22621087	NA	11.82517741	12.99981191	12.14172756	NA	NA	NA	12.10545372	NA	12.30009465	12.94775985	9.878734756	NA	NA	14.48737714	13.98892061	16.41609575	NA	11.19337798	18.96532339	NA	14.68444534	NA	18.0355224	17.85162207	13.71827822	12.49841023	14.11529932	15.14546744	14.01110838	17.95031358	13.89212022	18.6534795	12.12099004	4.968727542	19.01707427	20.77025851	16.90247612	22.17534221	16.6875185	12.03409404	19.27776524	11.79380118	11.42309578
312	324	161331	NA	11.66997225	12.08463867	12.05820235	NA	13.31606472	15.30594119	NA	NA	9.182054365	NA	13.86684549	12.92660226	13.58797794	NA	15.44901224	NA	15.92971169	15.18057962	17.66654215	NA	10.96375164	20.2321638	NA	14.92418435	17.41188069	17.65886949	19.17535138	14.68604827	10.89789682	15.81348947	16.32882158	15.39372608	19.01984786	13.65540676	19.33990773	10.36513184	NA	20.78899729	21.68047904	18.15763687	22.82803055	18.32911133	14.7154991	20.69926246	NA	11.86435978
313	326	161566	13.97180954	11.54793782	11.08597352	12.42144576	NA	13.63843197	12.42662788	NA	10.80414697	NA	11.71364085	NA	15.41899223	NA	9.898533704	16.38661452	NA	14.36951862	14.54181352	15.66142724	NA	10.95190358	19.47266392	13.05832772	NA	NA	17.719087	17.93622	13.60033066	12.86576038	13.95412226	15.4680275	14.83001467	18.118459	13.43461437	19.16466453	10.31847983	NA	18.72085841	20.90458639	16.52511974	22.35903754	17.32731545	13.07857174	20.04398266	NA	12.01360158
314	329	161898	13.65194683	10.82490129	11.71845782	12.44664126	NA	13.25333107	12.36094765	NA	10.56487993	9.508678198	10.2841056	15.47460107	15.44671588	NA	10.10387863	16.67066636	18.43610392	14.31557788	14.66394526	15.61133444	NA	10.38987766	18.99225595	13.12576269	NA	NA	18.31121791	17.93597845	13.17784814	11.41520695	14.14952595	15.2335221	14.27720621	18.06191237	13.89534923	18.68475646	NA	NA	18.78342761	20.98892961	16.49349155	22.26638129	16.9736796	11.85976009	19.58323337	12.91337174	11.98184314
315	533	161729	14.57812483	12.19767391	12.04041285	10.90005334	11.98886792	14.25058579	14.85945298	NA	NA	NA	NA	NA	12.54715304	13.478367	NA	17.07333896	18.35622228	15.87529221	15.12327606	NA	NA	11.77917335	19.72544325	13.99705196	NA	NA	19.49700982	19.26027954	14.50727981	12.78016556	14.6135298	16.12815073	15.093423	19.32924767	14.68742708	19.26317789	11.90620322	4.782442964	19.89612119	21.39015433	18.46036193	22.67162728	18.44943572	12.31458385	20.40632858	NA	12.67758512
316	332	162080	NA	11.93330438	12.8765017	12.71111573	NA	14.81880119	12.87426313	NA	8.974422562	NA	8.930665946	NA	12.81684194	14.16980607	9.501301463	NA	NA	16.07854942	16.18221897	17.40156273	NA	NA	21.00117953	NA	NA	NA	20.16399364	19.82144934	15.78712989	12.73633085	15.84765712	16.30076278	16.14585049	19.81033138	13.0380557	20.50417319	13.71274947	5.647464877	19.9947859	22.42925405	18.70020608	23.42897663	18.67590167	13.6196633	21.07257036	10.73916836	11.63266512
317	333	162114	14.37463984	11.61691266	11.84482828	11.16273628	NA	13.68419229	15.81953426	9.767491567	11.23790639	10.28577889	NA	14.57964038	16.23122394	13.56977751	9.770626113	17.15023906	17.48844159	15.94515902	15.71420729	17.40212031	15.77059722	6.945748929	20.22610277	NA	14.85662297	17.71734512	16.25538544	19.05557971	14.99116977	11.72417065	15.37182073	16.46298074	15.81198784	19.2875905	14.20167948	19.37216192	9.636033959	NA	20.83987275	21.91212578	18.82267205	22.95697425	18.28830392	15.0274681	20.62132435	NA	12.56683555
318	334	162230	13.68920055	11.52723672	12.51753383	12.23760461	12.13891174	13.10265225	12.30187211	NA	11.27031218	NA	9.221205342	NA	12.48770792	NA	8.989611464	16.72128364	18.4161389	15.0312876	14.75161699	17.03856678	NA	NA	19.33135571	13.79317344	NA	NA	18.6052113	18.39869089	13.16985552	11.83506969	14.45363151	15.40617883	13.84567031	18.54915299	13.01075524	18.61153391	9.303679523	NA	19.91336646	20.98105254	17.71354338	22.21707945	17.52016953	11.61305909	19.79174702	10.01052756	12.51808804
319	507	179352	NA	10.64462799	12.14334937	11.69901457	NA	13.05888407	14.9551655	NA	NA	NA	11.77303416	NA	14.00255241	NA	10.99753709	14.73143371	15.51622876	13.95492006	13.63172759	NA	NA	NA	19.76900257	NA	NA	13.87538401	NA	19.38219226	14.87488173	12.56471109	11.92210019	15.92903917	14.79930529	18.74297117	12.415888	19.77991082	10.02030352	5.128549867	18.7515348	20.57833653	16.2647767	21.43939134	16.99916984	13.92509347	19.19369874	NA	14.26759643
320	342	163073	NA	10.74523985	11.63625479	11.60459571	12.27526873	12.89904922	13.0217309	NA	NA	8.416757395	10.0198168	NA	14.73083716	14.55028661	NA	15.70284993	19.14169024	14.44718873	14.29666713	15.77583047	NA	NA	19.87971811	13.5430548	15.24505149	NA	18.22697322	18.44271241	14.04714458	12.7738183	14.56703216	14.99487389	14.95386126	18.32690131	13.51920766	19.25578798	11.23950279	NA	18.83338088	21.1623942	17.66334944	22.40882873	17.50708542	11.78094259	19.9057301	11.06435088	11.79517697
321	407	171284	13.63277878	11.42443726	12.53078977	12.46591202	11.87417731	13.50974502	12.23876387	NA	12.33646089	NA	9.738237322	NA	12.2359964	13.42465774	10.2586378	15.80420594	17.97050455	15.4553082	15.170039	17.22503478	NA	13.17016861	19.8971226	12.90992931	NA	NA	16.95147192	18.71113751	14.91579575	13.17046966	14.47172109	15.60567194	15.05969777	19.00245033	14.23298352	18.87631859	11.67329607	NA	20.2628629	21.50802235	17.36218814	22.49397528	17.62692728	12.43608493	20.63640405	NA	12.74901452
322	338	162738	14.34965382	11.65120319	11.89420215	11.99184083	NA	13.45405783	12.35065215	NA	NA	NA	NA	NA	12.69476114	NA	NA	NA	NA	15.16839607	14.41232216	14.99001667	NA	NA	19.42548197	NA	NA	NA	18.20980698	17.96867161	13.77286888	11.08698553	14.69567233	15.53479591	14.24470581	18.3731859	13.72149991	19.0158461	10.3869901	NA	18.3008896	21.12309172	17.5411202	22.27692098	17.37485403	12.33993118	19.48707829	11.70629762	10.39391361
323	336	162587	13.64455105	11.49536106	12.10268318	11.96300547	NA	13.64284483	12.23575473	NA	NA	NA	NA	14.68191735	12.40233171	13.35070783	9.047619388	15.57228443	18.33566288	14.59748491	14.52346615	15.89420519	NA	11.58041545	18.99801918	NA	NA	NA	17.07547719	17.96300121	14.01869033	12.30508237	14.45362965	15.3951607	14.16813213	18.13020584	13.67122208	18.26192248	9.063862098	NA	18.99225447	20.83433309	17.00153993	22.04217514	17.10346342	12.11932088	19.79268655	12.91019767	11.86918782
324	335	162367	13.99713526	11.82787299	11.15941943	12.23972929	12.2470419	13.10762437	11.63287311	NA	11.52186178	NA	NA	NA	16.58530335	12.57512037	8.705057319	NA	18.72353386	14.75223957	14.72042911	15.48574217	NA	NA	19.1547584	12.42709472	NA	NA	NA	18.07946051	13.56386974	10.5972542	14.064692	15.2640002	14.9169913	17.96068098	13.3562349	18.64790866	14.00344449	5.944045401	18.9729094	20.88420787	17.34189125	22.47413559	17.09947547	12.41642532	19.3481282	NA	11.34489586
325	340	162849	NA	11.51051693	11.05343911	11.72124718	NA	13.17760736	12.36236278	NA	NA	NA	NA	NA	12.8107352	NA	NA	15.87634744	NA	14.48535374	14.42079295	16.66430022	NA	15.67571054	19.0665951	14.27663873	NA	NA	18.29890317	17.71423578	13.6005471	11.76433535	13.96208708	14.53915837	14.96699863	18.28856434	13.05312799	18.2123282	9.848307287	NA	18.0661061	19.91313105	17.16919239	21.58962267	16.98496297	12.00239387	19.167818	NA	12.08656208
326	395	170517	13.81939467	11.22680795	12.23095115	11.41875302	NA	12.94486735	12.24695358	NA	10.59767788	NA	12.66044541	14.86783662	12.13289051	13.69372925	9.649016179	16.65955721	17.1154214	14.63940856	14.48764357	16.68764562	NA	NA	19.01603886	NA	14.30777662	NA	18.28086444	18.07955133	13.71525654	10.31531077	14.48680996	14.95513389	15.04877566	17.98969808	12.99233702	18.5097536	11.54996742	NA	19.31283958	20.40540096	17.49550082	21.52505164	16.47638714	12.70026161	19.87322389	12.03532962	11.29796547
327	341	163018	14.20178163	11.63913183	12.30778976	11.8533809	NA	13.9088271	12.26790989	NA	NA	9.844231268	NA	16.54128072	16.22998884	13.39663483	NA	17.00617016	18.99637734	15.04766125	15.00835914	16.235111	NA	NA	19.71322701	13.61122784	NA	NA	18.26819565	18.56445045	13.50841625	11.35866621	14.78074534	15.60170655	15.3971961	18.71574968	12.95540252	19.43524941	12.38492549	5.451910303	19.06899827	21.15393625	17.9969639	22.31501382	17.1787427	12.42627821	20.17794613	11.780198	11.75485616
328	343	163175	14.41905036	11.14275433	11.06593324	12.48124297	NA	13.87257983	14.75410532	NA	NA	NA	NA	16.68115483	12.09949725	12.87784869	NA	17.20209479	18.10314289	15.14853185	14.66695014	NA	NA	15.17690322	18.76618601	14.11494334	NA	15.8492286	17.77214192	18.53550383	13.7390681	13.42818854	14.52756436	15.57514986	14.54456777	18.72605591	13.14258579	18.23306388	12.37861106	NA	17.91107623	20.15731399	17.4416736	21.97193761	17.01346907	11.42927246	20.02764189	11.14622058	12.33237361
329	344	163454	14.22536295	11.39314521	11.85858206	12.72676256	11.84777165	13.57993173	11.52488603	NA	NA	8.801909907	NA	NA	11.77708707	11.838515	NA	15.53860607	NA	15.43715121	14.53917008	NA	15.31890125	15.02113011	19.8001058	NA	NA	NA	18.73816317	18.68034931	13.97763208	13.55897936	14.41684193	15.49435567	14.25872366	18.51075231	12.66361872	18.73171374	12.62268393	NA	19.61833712	21.24499198	17.5326761	22.12168991	17.25829049	10.98479027	19.8499721	NA	11.4975042
330	537	163555	14.61087888	11.78484535	12.99819797	12.50834736	12.31107157	11.55364187	14.67312133	NA	NA	NA	9.888287437	NA	12.39242947	13.13386436	9.94441341	16.09231554	NA	14.78714769	15.62035976	NA	NA	11.77586637	20.50193176	13.61257601	NA	NA	19.89156387	19.2528841	14.81888639	10.87715598	14.78834617	16.33173607	15.61886094	19.47178379	13.14695792	19.67305997	13.86336423	5.746376661	19.47060689	21.79104757	17.08319173	22.8861189	18.23786978	12.43141602	20.83431887	NA	12.45666145
331	346	164125	13.8293325	11.30189175	11.68690006	NA	NA	12.88936008	12.2509793	NA	NA	7.988772925	NA	15.69989065	12.57845092	13.79263895	NA	16.14611348	18.1904743	15.19453991	14.61963087	NA	NA	14.41836752	19.87722612	13.33595355	NA	NA	18.69094243	18.61800565	14.17841961	12.35532629	14.22740221	15.58529224	14.19428066	18.45425153	13.85700455	19.05177169	11.62841453	4.752460461	18.63131492	21.04623158	17.7210596	22.04136115	17.37095224	10.93033777	19.96775721	NA	11.27337832
332	347	164314	14.01928126	11.23297158	11.02330115	10.67641272	NA	13.24350054	12.29783169	NA	NA	NA	NA	15.54596576	12.45865488	NA	NA	15.37830954	NA	15.02488331	14.36800154	16.97980313	14.76167993	NA	18.64782006	13.41513737	14.90105047	15.67844389	18.1040067	17.99201013	13.64123933	12.41366076	14.32430433	14.98276346	13.12669104	18.28463252	12.38658363	18.21820176	NA	NA	18.60876511	20.65371587	17.60605225	21.85024679	17.01470845	11.01189858	19.43345983	NA	11.60724405
333	349	164475	13.8991517	12.00132912	12.52090522	11.9243528	12.27802456	13.67446938	14.14613457	NA	6.500076862	NA	10.18042677	NA	16.27819671	NA	NA	17.20853519	NA	15.97275058	15.15046705	14.1663057	NA	7.021696971	19.17963277	NA	15.19999428	16.22181211	17.61704882	17.23746592	14.1217792	12.41173766	14.08501617	14.5903439	13.32279374	18.99212164	14.82064581	19.09641951	12.55319225	NA	18.53262395	20.21783373	18.13423919	22.31762389	17.22878935	11.81197171	20.22658085	NA	11.56864433
334	350	164705	13.9449928	11.12319897	12.0777912	12.06120761	12.39112276	13.4763807	15.38616913	NA	7.943307559	8.764808298	NA	NA	12.68700027	13.09507333	9.607714926	15.69490831	NA	14.93798931	14.71672406	13.68853177	NA	6.854896733	19.65259748	13.09424199	NA	14.38141334	17.42126011	18.52041444	14.29169803	11.80474786	14.89904016	15.60628399	14.84765723	18.00502017	13.29818745	18.74345326	14.36402801	5.747577353	18.89425947	20.45000308	17.76185636	22.18601066	17.16137709	12.62497478	20.08149926	10.84764094	12.59511716
335	351	164893	NA	11.59677539	11.9884238	12.20237494	11.84221868	14.42935053	16.27404476	11.00400943	11.218457	NA	4.571454395	NA	15.40861251	13.02804603	10.36326711	16.47356803	17.81543025	15.32368219	15.13483172	16.84955074	NA	6.716498934	19.79559421	12.77782543	NA	14.47935774	17.46700105	18.47917808	14.32524927	15.18988429	14.57389252	15.83575539	13.74789201	19.17329012	13.50332904	18.95287187	12.49803645	5.412268096	19.0932761	20.57922443	17.82046003	21.71917659	17.47285193	11.83495381	20.53868484	NA	12.41825778
336	352	164915	14.19413767	11.3760607	12.09440957	11.8267248	12.55642448	13.63490963	17.17203988	NA	9.58626377	NA	NA	NA	12.34382221	NA	NA	16.30750723	NA	14.50357135	14.66090048	16.3124507	NA	NA	19.26161434	13.16437195	NA	14.82947144	17.25592017	17.78034089	13.78395111	11.21944667	13.91734895	14.56451736	15.11047872	18.60843677	14.74270903	18.58914427	11.49172135	NA	19.0643065	20.45849217	17.90199019	22.59795052	17.15171679	12.3050877	20.27704826	10.964783	12.02071096
337	353	164939	NA	NA	12.36001758	12.08386527	11.53671542	13.98603713	15.06320048	NA	10.53301265	11.05017424	NA	11.90972538	14.21963071	13.57026468	9.738899856	15.64021942	18.50665618	15.31731209	14.94938637	NA	NA	7.043535195	19.67343885	13.47542508	14.82636499	14.90699351	17.69011617	18.75339205	14.4435491	12.53348561	14.66045968	15.50074446	14.16873957	18.57447592	13.10388613	19.01641752	11.84974674	NA	19.16367822	20.91942825	17.2153377	21.97118187	17.50097048	12.47328683	19.97381418	NA	12.1769363
338	354	165303	14.39350022	12.18646892	12.62191393	12.70469285	11.92536518	14.43955498	16.15021629	10.20887827	NA	9.928054501	NA	NA	16.84469714	13.5100282	10.12898367	16.90323896	18.37987103	15.74466817	14.76497544	16.81713767	NA	12.89274274	19.48395018	13.40987171	NA	14.95887175	17.89293254	18.95786376	14.51659077	14.24285754	14.75161563	15.69245397	15.89015462	18.79195719	14.30134838	18.5530695	11.65731965	4.629375625	19.09456953	20.72146353	17.77294085	21.68258937	17.15468399	12.85036884	20.30465004	NA	12.88905908
339	355	165315	14.10080457	11.38465214	12.03177361	15.69133872	11.66307712	13.48256309	14.98359031	NA	11.55612663	11.78022299	7.825827437	NA	12.01838568	13.82780786	NA	15.9186385	18.15718898	15.11386397	14.99337657	11.5821132	NA	NA	19.52017374	NA	NA	14.87762577	18.22927682	18.47041461	14.31222209	11.15320086	14.62729017	15.38226712	15.44706859	18.52258067	14.28017381	18.73917086	11.4781095	NA	18.93365006	21.03377813	17.78320683	21.56463848	17.02290931	12.42841904	20.10502145	NA	12.59686661
340	358	165740	NA	11.27392222	12.21270608	11.94471972	NA	14.06832914	15.63781997	NA	10.86118359	NA	9.775391041	9.382273189	15.68382963	NA	9.758736073	16.76829517	NA	14.9091876	15.15606301	15.15645834	NA	6.765257555	19.29810177	12.91871368	NA	15.07712461	17.79619228	18.65986453	14.41467304	10.23717375	14.56462466	15.38198583	14.70765863	18.6933179	11.52169518	18.34049961	11.80987962	NA	19.44516836	20.20984094	17.51565173	22.29962636	17.37224081	12.6376094	19.95327826	NA	11.78614523
341	596	165805	NA	11.55388365	12.74012457	11.59270394	NA	12.52444456	14.18468581	11.4835063	10.46249656	NA	10.59519355	NA	11.8246162	11.22306897	9.640858259	15.80750552	NA	15.58276179	15.20851802	17.28018194	NA	15.29157552	19.66734198	NA	15.15761115	15.33948447	18.57983521	17.09490979	14.27518658	10.50354077	14.16753925	14.67714755	14.58815099	19.22039993	14.66239123	19.38696986	11.96115174	NA	20.57467079	21.02824686	17.78084991	21.92278701	17.72613347	11.93307129	20.30499382	NA	12.22120091
342	359	166040	13.63766362	11.24613407	12.36064402	15.45870716	12.16033963	13.31661511	15.49192096	NA	NA	NA	12.1031486	NA	12.66757254	13.50009748	NA	15.61247603	NA	14.67135887	14.73339878	NA	NA	12.23876616	19.86844023	13.41660625	14.62004057	14.87512412	17.71135674	18.48281528	14.6035833	12.51327648	14.18596934	15.49344322	13.37458964	18.54020131	13.91298338	19.16139674	11.1389028	12.36398754	19.287168	20.96461555	17.37318716	21.80724644	17.46414579	11.39404829	20.00405637	NA	11.76105143
343	360	166112	13.94811704	11.52874376	11.96966807	14.72794723	12.50182823	14.17739199	17.47306836	10.95527194	11.41697515	11.05930876	NA	NA	12.29039859	13.07948477	NA	15.1758093	NA	15.45484297	14.63333238	16.26579027	NA	12.36224789	19.50746034	13.12032729	15.01003344	15.31204167	17.55244445	18.78890855	14.15524087	13.02662072	14.72190545	15.64929767	14.49285703	19.00392902	13.59911865	19.20779671	13.12692326	5.386691608	18.81438897	20.37193158	18.32777344	22.30829569	17.14650352	12.28717034	20.30073673	9.985612121	12.98009924
344	362	166280	NA	12.22366979	12.47945573	12.88133789	NA	13.72831264	16.82765021	11.24056306	NA	NA	NA	NA	15.56469359	13.60201945	10.09767605	16.21939876	17.92925034	15.6911547	15.06074857	16.88545251	NA	7.123340044	19.82947354	13.92164392	NA	NA	15.91003852	19.00920116	14.49503774	13.74999029	14.89528861	15.8677625	14.81216906	18.89463636	13.71664636	19.3183317	14.01220074	5.785074508	19.62529677	20.87989307	17.61388766	22.34821447	17.6262256	12.42744027	20.48549609	8.972232447	12.68594288
345	363	166652	NA	11.9761527	12.43454643	12.48843769	12.26484676	14.1029655	17.26713625	NA	10.61057312	NA	NA	NA	12.76465406	13.9039305	10.18325734	16.19735962	NA	15.95848485	15.3254674	16.13469881	NA	11.63237565	20.52140518	NA	NA	15.30127396	17.08701299	18.78985542	14.87200456	13.25531945	15.14136759	15.61297254	15.8913506	18.93966616	13.60833004	19.41282365	12.73615407	NA	20.1360324	21.21266747	17.90496532	22.25130237	17.61234466	12.87663383	20.61268153	NA	12.15357799
346	364	166710	14.22016894	11.70194843	12.80546302	12.80191035	9.938137884	13.2150707	15.75723987	NA	NA	NA	NA	NA	12.91910602	13.92285258	10.64597231	15.99183055	NA	15.63525443	15.0637767	16.43151043	NA	7.168082287	19.09381564	14.11333332	NA	14.79202894	17.07021494	18.92367409	14.38426761	12.52829502	14.98465669	15.86655678	15.16130667	18.89861935	14.04088705	18.73762934	11.16150057	NA	19.70318967	20.99712288	17.79705482	21.98220388	17.53424712	12.76408748	20.28043457	NA	13.22033182
347	365	166745	NA	10.9899785	12.45206341	12.22395928	NA	13.57931891	16.35608658	11.59953079	11.11074444	NA	10.83622035	NA	15.48332324	13.70327137	10.20145177	16.80516434	18.75589576	15.36829108	15.08279643	15.82609462	NA	6.428706918	19.42896543	NA	NA	14.44305021	16.73023102	19.30880502	14.36972676	11.32593338	14.52667455	15.97077564	14.43078444	18.74394778	13.75631889	18.93257528	11.2400182	4.228504574	19.51452796	20.87237622	17.46914199	22.1631893	17.10643721	11.84534267	20.24709419	NA	12.36703887
348	366	166841	NA	11.71972005	12.46165403	12.87650265	NA	13.8677957	16.07023338	10.5857565	11.22703978	9.498277801	NA	NA	12.40272178	13.55962687	9.722549063	15.20337009	18.42181451	15.64416597	14.66278579	16.98700175	NA	NA	19.6000636	NA	NA	14.86564975	16.58475174	18.95209594	14.47477351	12.21399456	14.90354952	15.97058559	14.15396451	18.69148961	11.94372556	19.52997134	12.53044436	4.772390589	19.26763396	21.27937983	17.33075149	22.14334489	17.31395337	11.84358001	20.16999564	10.84230502	12.49919251
349	367	166889	NA	11.78284806	12.50973675	12.962173	NA	13.84577422	16.62067301	NA	8.813712649	12.43315857	11.01994216	NA	NA	13.40680915	10.31101485	16.2901837	18.85221667	15.57385777	14.86439422	16.12579322	NA	NA	19.90616863	NA	15.44413447	15.21736399	16.97953805	18.88938888	14.8676195	13.26588212	15.25744074	15.87096415	15.15457978	18.92749059	14.3866538	19.21970477	11.34074698	4.411974592	19.32738132	21.45241878	17.67567947	22.48205854	17.62244349	12.69671248	20.19568996	NA	12.06800248
350	368	166937	NA	12.07163848	11.82514461	12.11869622	12.77002723	13.56583323	16.91786297	NA	8.731364489	7.524167025	NA	NA	12.86736323	14.52835344	9.780482324	15.8160248	NA	15.28911168	14.85356255	15.97688175	NA	NA	19.77705419	NA	NA	14.63410612	15.97667681	18.7191539	14.61500063	12.78779389	15.37783909	15.56263879	15.26475914	18.76097832	14.20748903	18.98064154	11.94152811	NA	19.00758222	22.26024576	18.16458106	22.55429515	17.61305188	13.02092737	19.52397747	12.08276304	11.83013145
351	370	167118	NA	12.0402741	12.21151115	12.4791619	NA	14.74311513	15.41396994	11.48825947	11.52921265	12.57515543	10.20918988	NA	15.45492752	13.83179664	NA	16.86882855	NA	15.60307065	15.15282494	16.63225318	NA	11.47210958	20.03707909	NA	NA	15.56568062	16.20883588	18.46967611	14.5158619	14.2766844	14.97840546	15.8626662	13.96948239	18.72377456	11.91237522	19.43687204	10.75147509	NA	18.92629321	21.24496751	17.27040188	22.25208857	17.54490123	12.27529994	20.23671912	NA	12.10071807
352	372	167287	NA	11.73020747	12.92222682	12.91098615	12.11407264	13.93117588	15.13620019	11.47940662	11.8535984	10.34702436	11.85173237	NA	12.30012123	13.66239639	10.37024459	17.22781526	18.0208125	15.79179662	15.73956399	16.57504996	NA	15.07199357	20.10142527	NA	NA	15.25147712	16.66187297	18.66259233	14.3415319	9.767962311	14.82021024	15.61782791	14.54940632	18.52656721	14.06893448	18.94494692	11.6655319	NA	19.05312359	21.23832257	17.98290408	21.90766369	17.30418514	11.96049775	20.20026942	NA	12.78342084
353	597	167305	13.7365732	10.72033376	12.0826793	12.09937149	12.78790284	13.36775503	16.33742893	9.314643278	NA	11.09585629	11.32435312	NA	14.97876633	13.76027467	9.876053162	16.33313085	NA	16.08698534	15.09078366	16.05676749	NA	11.41607782	20.08943051	13.31534599	15.38323169	NA	17.63063356	18.62973938	14.21994338	11.43935261	14.55620002	15.44894488	NA	19.08898555	12.959283	19.16375195	9.426312993	NA	19.67559536	21.34927553	17.32539258	22.20852285	17.61218538	11.79194446	20.08466115	NA	11.52307847
354	373	167514	NA	11.31205162	12.45813327	12.61039061	11.98085302	12.13554461	12.33015684	NA	10.76670961	NA	NA	NA	15.77724259	13.10682456	9.820039112	14.93884256	17.7628917	14.67842188	14.58282428	NA	14.51300906	14.3357821	19.64913659	13.15003136	14.67138597	NA	18.05520858	17.8821601	13.93239449	9.431666871	14.4412891	14.9162528	NA	17.88636394	11.44067055	18.52918176	11.84692176	NA	19.54306115	20.87480865	17.20760508	21.77150355	17.00688817	12.77483806	19.64852976	NA	12.20731585
355	374	167575	13.18720045	11.52737189	11.89774623	12.58067639	14.74498179	13.89312364	11.90969733	NA	9.960143056	NA	NA	13.20418052	14.89369907	NA	NA	15.11710775	18.07333087	14.87185599	14.56112941	15.88858049	14.15459829	12.11234854	19.54684817	13.23174282	15.20322657	NA	17.2253577	18.15251773	13.91036361	13.3033492	14.73009636	15.66802687	NA	18.73332311	13.12166138	18.52214802	12.83960181	NA	19.34238535	20.6555277	17.68720328	21.90829794	16.95713083	11.74068747	19.55307938	NA	12.41301702
356	375	167714	13.14672848	11.88847288	12.62083775	12.55443986	12.0043308	12.8373574	12.40161536	NA	10.8437856	NA	NA	NA	12.81697881	13.30058218	NA	NA	17.57507391	14.9080276	14.59869156	16.32381863	14.70930369	14.07568993	19.55837925	13.0126832	NA	NA	16.42619631	18.22406733	14.14428337	11.86951787	14.50611707	15.24888703	NA	17.83674402	12.85520373	18.70483975	14.87668445	NA	19.46647344	20.69329792	17.61362994	21.63122	17.01882806	12.80140502	19.49889489	NA	12.65223399
357	376	167770	12.65167117	10.86784764	11.79129765	12.21617989	12.16753883	13.46942585	15.46659977	NA	11.21382931	11.65662117	NA	NA	12.34567879	14.13440354	9.869111135	15.4659033	18.59798777	14.79972426	14.76193384	15.8612605	15.24758147	NA	19.37701306	NA	NA	NA	18.08133691	18.25852168	14.52442927	12.69546052	14.80279266	15.5587417	14.9382846	18.097984	13.57753214	18.83153517	11.26671155	NA	18.61789646	21.24316973	17.77515062	21.91176679	17.25403381	12.53839964	19.4454584	11.01868588	11.61044397
358	378	167858	NA	11.75470711	12.37983558	12.26221709	12.28925096	13.53540609	15.27863319	10.5994974	9.284796465	NA	8.07006302	NA	14.7347083	13.26440781	9.790634176	15.69431619	18.88340781	16.05357039	15.21024368	15.52503264	15.19491695	11.15117128	19.33121528	NA	15.48096961	15.29198693	16.6228397	18.36808867	14.04300499	13.34796891	14.61865413	15.37829619	13.4709737	18.42487708	13.51089425	18.75858256	10.58905376	NA	18.22156993	20.62562047	17.0791513	22.15324644	17.22854899	11.94236166	19.62924073	11.56893226	12.15511887
359	379	168014	NA	12.32175503	12.3207036	12.17371846	11.31681664	13.43253264	15.27179535	NA	9.102584151	NA	NA	NA	14.90561735	13.14229856	10.12003871	16.00911681	18.82898512	15.70749302	14.92970703	17.59904188	14.76812363	NA	19.42918644	NA	NA	14.89739087	17.7043165	18.96447893	14.60942951	12.50301656	14.8014402	16.31620552	14.33336732	18.81698823	14.52925279	18.81709937	11.97226614	4.463864445	19.44107428	20.48591339	17.96049147	22.51821025	17.57353193	12.11676468	20.3471394	NA	12.53985592
360	380	168360	13.94134847	11.54020978	11.55118572	12.1045002	12.14715457	13.99885674	14.93148017	8.527154591	11.32326322	11.16305996	NA	12.31356753	15.74724304	13.31172753	NA	15.94846416	18.49352722	14.60471246	14.81465576	16.54252108	15.25149698	NA	19.43575687	13.79511995	15.25414641	16.26742529	18.26886434	18.73393943	14.57008251	13.04178452	14.89613989	15.37093226	14.63694315	18.59766882	14.88525024	18.93683512	10.78802719	NA	19.08812808	20.93416899	17.94965585	21.8983788	17.33142452	13.00274881	19.90521413	9.632550955	12.45080818
361	381	168372	13.86444445	11.95205638	12.66912072	12.67658861	12.20351313	13.34829001	16.16261792	11.09870235	8.465404644	9.399537834	8.639884788	NA	16.92525541	13.85337259	10.12179011	16.79501867	NA	15.63380728	15.00734333	13.31142148	14.8694227	11.37003728	19.93180133	NA	15.05515299	15.4429328	17.41261024	17.91647265	14.68339369	10.63088603	14.5758821	14.97874362	15.34623808	18.62516572	11.80269644	19.36013005	12.61794104	13.20680701	19.346406	20.72646086	17.91304427	21.76181774	14.27153099	12.81697577	19.82171655	NA	12.01005204
362	382	168420	12.9905411	11.98141776	11.55079775	12.23871096	12.67366786	13.45741393	13.77484526	10.24028738	11.90910609	4.250554065	NA	NA	11.99644914	13.11666103	9.288726095	13.81403199	17.07738065	15.24247889	14.97165794	15.18335885	NA	NA	19.27658851	12.96768294	14.52999188	15.08170797	18.12767287	18.26754053	14.33053999	11.1273271	14.9471121	15.78192694	14.78083675	18.00092851	14.09179183	18.7500729	11.82519435	5.227433077	18.8541793	19.88343566	17.21536278	21.69924021	17.36321595	12.29914498	20.0403486	10.28713419	12.42420987
363	460	180736	NA	10.94769627	12.41492329	12.05033367	NA	13.93996892	18.03695464	11.8620192	9.400403928	NA	12.38000082	NA	12.62242176	13.47646788	10.05860572	16.68928049	NA	15.18219607	15.17701035	16.43775336	15.76224266	NA	20.32787668	NA	NA	14.56379816	18.02344099	17.75486195	14.94190511	13.19475528	14.78321442	14.97258623	15.16816444	19.29071437	13.70441682	20.26967543	11.85088762	NA	19.25675664	21.87003064	17.75463805	23.08295779	17.96901737	12.63112797	20.21801195	12.04294436	11.26012288
364	383	168594	13.59312708	12.18618851	12.26006939	12.1028093	NA	13.55027624	14.00419774	4.894242111	10.86456731	11.12367852	NA	NA	12.36968855	13.27044009	10.06531549	16.53471463	17.50497569	14.65831324	14.7375234	15.25484548	NA	6.52596922	18.95584	13.22178922	NA	14.74645543	18.20957728	18.728304	14.36707256	11.20927505	14.24309329	15.54655994	14.22319539	18.40193312	13.21202307	18.03456874	11.68526249	NA	18.87749509	20.54265607	16.78796233	21.42140946	16.68607043	12.36092383	19.45799087	NA	12.12326641
365	441	177734	14.66033056	10.71458569	12.26349382	12.02535659	11.69057616	13.83165957	13.84077725	7.042387953	9.20590725	11.18779668	12.11499878	NA	15.99854308	11.65037545	NA	17.40330661	17.56850889	15.59133869	14.51787936	16.25942155	15.02211278	NA	19.89061567	13.11022315	NA	14.95892579	18.2595691	18.62581568	14.714773	13.05035898	15.03195164	15.89265851	15.46073763	18.4057014	12.79143	19.24730505	13.67245594	5.52801335	19.6548558	21.31240373	17.32031789	21.51320839	17.54169399	12.57009686	20.12275605	12.13833225	11.43541465
366	384	168671	13.41599531	11.89622172	12.05848253	12.4474655	12.16590069	14.09087762	17.28340104	11.48115146	11.75679825	9.891810077	9.755902507	NA	12.45542675	13.28103631	10.09296099	NA	NA	15.34970623	14.90174223	16.43622535	NA	11.27263224	19.17833888	12.83901263	NA	14.68820276	18.05223304	18.83796124	14.50701613	13.77639954	14.79242606	15.95146771	13.77056408	18.57836796	14.59929146	18.78078684	10.0607784	13.52350077	18.86393773	20.41974464	18.00557374	22.12623782	17.45141889	11.58829768	19.89296023	9.88762545	12.11647572
367	385	168757	NA	11.01339336	11.05203215	12.33478733	12.54859277	13.41422534	12.79598905	10.6658362	11.12538577	11.59014189	9.059430927	NA	12.37033079	13.83903559	9.708150157	16.3709647	19.18441673	15.05309535	14.7731954	16.15427705	NA	NA	19.47089943	NA	NA	NA	18.65315359	18.64753906	13.98326775	12.26128116	14.69244926	15.20113086	15.90894366	18.68357128	13.78534977	19.46536805	11.92918119	NA	19.89124365	21.14983862	17.60075263	22.42291167	17.4352982	13.163544	20.32224689	12.60841632	11.61540847
368	386	168968	14.18351861	11.68656146	11.54898909	12.22327032	NA	12.75820764	12.7000441	NA	11.70695839	NA	12.91652305	15.95487784	16.63762787	13.99040341	9.813008731	NA	17.71110731	15.17785732	14.72200389	17.05301738	NA	NA	19.09235682	NA	NA	NA	18.531319	18.41622707	13.69535756	12.08893004	14.47504638	15.08797329	14.65309806	18.40613992	13.0206088	18.45692769	12.26091233	NA	19.93502707	21.02007921	17.49284053	21.71328283	16.93459297	12.28355916	20.0548469	10.19905395	11.27666175
369	387	169270	14.01116386	10.94785816	12.24125092	11.9287855	12.29233386	13.85712608	12.72795818	NA	10.7373128	NA	9.827434845	13.51728522	12.34922961	13.52972009	NA	NA	18.4020382	13.93200771	14.67992947	16.13443485	15.23001823	NA	19.59552706	12.6546797	NA	NA	17.95941946	17.95589812	14.02569164	13.26938997	14.06777304	14.83679412	15.10404412	18.47999078	12.20225815	18.9493135	10.68697976	NA	19.72557507	21.34798841	17.1607927	22.15693601	17.40090338	13.00972364	20.05536032	12.41747213	11.94122011
370	442	177799	NA	11.21302408	12.08742255	NA	12.2483975	13.6395701	18.50811141	8.693104336	6.564305937	11.52303873	10.34117697	NA	12.6088739	12.92962635	9.265010683	13.78315207	NA	15.82362484	14.85093227	17.00210175	NA	14.42853634	19.93202088	13.72302044	NA	NA	17.82915945	18.99344093	13.65984828	12.34446357	14.69178758	15.99593672	13.11699576	19.31918548	13.83117974	19.63423181	12.39296639	NA	20.30238507	20.79987903	18.27128217	21.60268659	17.31470943	10.81850305	19.89785641	11.22491646	11.99875448
371	389	169575	NA	11.74118909	12.62743257	12.01004603	NA	13.19974172	12.51134342	NA	11.37072955	NA	11.8957757	NA	12.96886685	NA	9.590135719	NA	NA	15.24910536	14.74858281	17.44873234	NA	NA	19.68304439	NA	NA	NA	18.82986755	18.75265981	14.29590787	11.61722271	14.66750469	15.43582464	13.78056166	18.61746262	14.23832319	18.98018957	12.47384372	5.188271659	20.01423292	20.96974386	18.06845949	21.62588195	16.87803049	12.09235715	20.49990527	NA	12.30068012
372	391	169934	NA	10.72155013	11.96089101	11.86778811	NA	13.13137595	12.47555975	NA	NA	11.294564	NA	15.90851914	12.77540511	NA	9.790603175	15.18267914	18.74914278	14.54403498	14.62672052	17.36124863	15.01951003	11.27296532	19.62916011	NA	NA	15.09503481	18.52956549	18.53530469	13.81430589	12.06652353	14.67737507	15.16898685	13.55435798	18.55722312	13.28840421	18.89180728	10.34179334	NA	19.75945315	20.85233071	17.7933562	22.08943248	16.87454993	11.65818218	20.27174716	10.22788619	11.69266751
373	453	179375	14.75028464	11.49970376	12.82647509	12.55741222	11.94426809	13.30088772	17.11858278	NA	10.17404051	7.871416087	NA	15.2465212	15.48710574	13.04991774	9.833230822	16.43232537	18.76608511	15.34120561	15.05913081	NA	NA	13.77157423	20.3697876	13.6458133	15.37805598	15.18216388	17.62345253	17.80031695	14.8128851	11.39461825	14.50650872	14.88864536	14.05748828	18.94113832	13.05385372	19.62306935	10.93336922	NA	19.87071087	21.75412383	17.37711471	22.76315143	17.9007601	12.48518709	20.55939204	11.50234211	12.57500596
374	394	170455	14.34216162	10.88186929	11.98997175	11.71549183	11.35753455	13.06530582	18.1651197	NA	10.78341734	10.65471769	NA	11.85489583	12.3298375	NA	9.875215028	15.21753163	NA	14.6468966	14.75581829	16.25879862	14.56123732	6.689025338	20.19587246	13.16132897	NA	NA	17.49564253	18.85453007	14.55882397	12.01840913	14.61424117	15.30394858	14.79495941	18.13380036	13.41080748	18.95942316	15.39591938	11.38732693	19.9508705	21.12756603	16.78847295	22.36220916	17.48348401	12.48448285	20.59008807	NA	12.99913157
375	393	170372	14.12801738	11.62650487	12.43272813	11.82244821	12.22499307	13.64315978	11.94670939	NA	NA	11.14077339	NA	15.56365376	11.93679397	NA	9.909187377	NA	18.51125553	16.08190831	15.19016442	17.1320933	NA	11.27327022	19.02480725	NA	NA	14.25400986	18.68093746	18.74085298	14.00411498	11.50364313	15.11580857	15.65519623	14.63708298	18.79015242	11.15993013	19.07499008	12.68442882	5.388812841	19.9833041	20.58998258	18.29113381	22.32299807	17.03603804	12.28285618	20.90212559	NA	12.64085027
376	440	177388	14.00908231	11.5810329	12.92807029	12.09437413	NA	13.09648423	18.43767303	NA	NA	NA	NA	NA	16.54473692	13.34844407	9.560190875	NA	NA	15.79206202	15.16338525	15.06090586	14.39363272	NA	19.80498993	NA	NA	NA	17.79205428	18.40001759	14.45409421	11.5587816	14.97728134	15.50815307	14.91010671	18.77775084	13.63864932	19.35248451	13.44680607	NA	19.75996779	20.99717259	17.50901941	22.01588859	17.6701796	12.38076568	20.28020182	11.84411065	10.98489724
377	396	170631	14.10651278	11.05212818	11.50837791	11.39480099	15.25635681	13.90185465	12.36079962	NA	NA	11.11175969	10.34907624	NA	16.39646611	NA	9.449129212	16.99735557	18.32684264	15.41447288	14.21817152	15.24083083	NA	NA	19.6040014	13.27688572	NA	NA	17.29333926	18.41482802	13.52152088	11.80746745	14.83121119	15.39663421	14.84913778	18.69876301	13.48718021	18.44688652	12.10212044	4.691866131	19.20303176	21.25944438	17.55646512	22.33281128	17.28956364	12.37432431	20.27651536	12.76248393	10.31690913
378	397	170655	13.62968889	11.4565693	12.45154272	11.8829439	NA	13.01011866	14.02309791	NA	12.22342211	8.95979318	NA	NA	12.54810294	13.27127443	NA	15.61300262	16.80112856	16.97978265	15.72609123	17.4798317	15.52748718	NA	20.43877655	12.83579501	13.99728607	16.73533826	NA	19.22490134	15.12566634	9.652735362	15.1562002	16.32892112	14.95993404	18.43284051	13.27753453	19.06469204	14.45763824	5.33264641	20.74606075	22.11260524	17.95350631	22.80083712	18.43884259	14.88277854	20.83897529	NA	12.30297807
379	400	170823	NA	12.23281269	12.68745466	11.93117478	11.96999695	14.26805305	17.25415294	NA	NA	NA	NA	NA	12.06802322	12.97126696	10.70555171	15.62616063	17.61257572	15.93308677	15.36915812	16.90379196	NA	11.17473417	20.11093698	NA	NA	17.37965888	17.59883972	19.03608145	14.58410776	11.11708204	15.67289927	16.36816487	16.99753898	19.14978285	13.23170933	20.1945429	9.556785961	NA	19.74746109	21.73207188	18.01884403	23.24355297	18.35198586	15.4488747	20.75893995	NA	11.84757822
380	409	171392	NA	11.48837776	12.35983092	12.11146323	12.28023239	12.90334374	16.45690737	NA	11.71452403	NA	10.27652483	14.97241827	12.91538219	13.99327193	9.466074565	NA	18.04606304	16.08722955	15.01827082	16.50553718	15.73549955	NA	19.8304	13.68809836	14.76919878	NA	18.05982758	18.61968972	14.08446193	10.40844145	14.60457208	15.06562719	13.91693106	17.97753096	13.48061305	18.6634733	13.48312924	5.414883355	19.99979482	21.49313033	17.49512839	21.83740668	17.42076634	12.0502074	20.33993616	NA	11.88202097
381	404	171074	NA	10.78525218	12.68455752	11.37911994	NA	13.8675936	14.61109858	NA	9.019718932	11.89468598	NA	NA	12.76888637	13.1956316	9.292479877	16.43439974	17.68457439	14.97878826	15.02121553	16.83609592	NA	NA	19.77334712	NA	NA	15.50162095	16.15212371	18.54214216	14.74079132	13.51080063	14.26324412	14.93289862	14.46957518	19.18810343	12.21641228	18.55676879	11.51987048	NA	20.06346247	21.22199167	17.27269727	22.39849947	17.8981893	12.88478599	20.22372268	9.819850176	12.03615057
382	405	171134	NA	11.91269179	12.37061255	12.0033606	11.8403172	13.24246257	12.28009569	NA	9.043951846	NA	11.2775503	NA	11.92628904	13.19863855	9.784263587	16.73484589	17.56595514	15.37056226	15.72832618	16.70756444	NA	NA	20.06796126	12.6525984	13.28703644	14.60920304	16.15061236	18.64345415	14.80366311	11.42921748	14.29230266	14.64631357	15.1203876	18.68568856	14.1007455	18.84856028	10.3765147	NA	19.96081142	21.26441763	16.92617515	22.10112734	17.9221549	12.52217907	20.77001013	NA	12.03402712
383	410	171808	13.61953262	11.06679036	12.74017131	12.41829249	12.33620644	13.22889711	16.23040798	NA	11.01215254	NA	9.837801324	15.40111665	12.99243393	NA	10.22505364	NA	19.1060935	14.72342032	14.77833001	16.9682315	15.15803704	11.46277174	19.69887289	NA	14.76015381	14.63899459	18.59521605	18.4917769	13.80174618	13.13399734	14.66134421	15.27858598	14.72332816	18.71155038	13.11247036	19.05393987	11.04768044	NA	19.761286	21.39336494	17.44080326	22.31553644	17.54655809	12.67029735	19.79453525	10.0707657	11.73970244
384	406	171224	NA	11.59379304	12.55937304	12.19198214	11.97362298	13.8389205	16.07408906	10.56994625	8.999818835	11.40304902	NA	NA	14.40387253	13.78353207	10.25264203	16.53211914	18.28232511	16.14740782	15.03515498	17.09871555	NA	NA	19.99057673	NA	14.24746337	15.36073772	16.52683511	19.44117813	14.64373029	10.91875263	14.90419584	15.89787015	13.94626314	18.72594117	14.88044821	18.99452767	12.32930577	4.591178929	19.72600458	21.31410057	17.92214568	22.46737924	18.04422509	12.23431412	20.58856897	8.63775717	12.65420734
385	413	172364	NA	11.44608063	12.64586045	12.37536393	12.57012871	12.95160141	12.86645289	NA	9.058163655	NA	11.11881417	NA	13.02457917	14.16387869	NA	16.66400666	17.81141805	14.77137982	14.73976712	16.94916352	NA	11.21146472	19.91748265	NA	NA	NA	17.85350722	18.49638989	13.62752405	10.35692398	14.44392759	15.40428437	15.38806517	18.36656415	13.25781994	18.35843194	12.6798658	4.970666625	19.92611576	21.71355006	17.95376606	21.91500059	17.12857301	12.91943387	20.09891557	NA	11.77141194
386	414	172880	14.33985375	11.64553436	12.90097264	12.56132436	12.56655643	12.65998622	12.8437589	NA	NA	10.71724084	11.65309072	15.62547088	12.87495908	14.26420192	9.814602042	NA	18.54109906	15.52116105	14.66547706	16.58717255	NA	13.33765311	19.81148048	13.79269356	NA	NA	18.69554828	18.63559564	14.46909685	10.75093225	14.82119017	15.35186858	16.27252538	18.45663892	14.18058312	18.57961701	15.60529118	10.71303404	19.15316868	21.52078869	18.16073159	22.31808208	17.59602612	13.48532252	20.35518947	10.2593587	12.33633845
387	415	172916	13.8337662	11.26919737	12.85976826	12.83245375	NA	13.02728887	15.82845703	NA	NA	NA	10.94690376	NA	12.93604021	NA	9.865683959	NA	NA	14.84399089	14.8650898	16.8536976	NA	7.245035371	20.15212216	NA	NA	NA	18.85938238	18.49100173	14.52146296	10.90807044	14.08348799	15.09666521	13.68174112	18.20899344	14.47900141	19.2974221	13.72019253	5.396673095	19.55162987	21.39477681	18.28254489	21.90369712	17.54254789	11.61141012	20.52861729	NA	11.75790184
388	416	173304	14.35124668	11.35793593	12.63327754	11.74028218	NA	13.99199791	12.82817431	NA	NA	NA	10.50699732	14.47803211	13.1480991	NA	10.02813177	16.41104262	18.80187368	15.01772892	14.66774521	16.89926665	NA	NA	19.89833456	NA	NA	NA	17.68517179	18.71451608	14.10475789	13.85010926	14.65293915	15.0363963	14.70758507	19.0226521	12.3750786	18.9506097	11.49903654	3.982796258	20.18089725	21.32429723	16.99590227	22.37888184	17.52349927	12.71551081	20.25989545	10.68624848	12.42606978
389	417	173357	NA	11.80686353	12.30374281	11.83851574	NA	13.0756505	12.83707126	10.53793378	NA	NA	10.82694283	NA	12.90056519	13.55093172	9.558152654	16.80342475	18.38758844	14.77987326	15.1686885	16.28992069	14.9656711	NA	19.83998774	NA	NA	NA	17.37085167	18.71284777	14.3219266	12.09132315	14.57477306	15.02090361	14.7135659	18.31625884	13.6661663	18.80321605	9.601940492	NA	20.11025304	20.98683454	17.11484745	22.14994864	17.43407777	12.02985696	20.71953376	NA	11.35810894
390	419	173640	NA	10.68297928	11.6760405	12.28043402	12.34576861	13.25073805	15.26055909	NA	11.46494066	9.784481486	10.88780403	14.93423979	12.67648927	13.71549108	10.40175769	NA	18.61099855	15.03457204	14.9457164	16.89571228	15.6118672	13.9360834	19.58971625	NA	NA	NA	18.54994914	18.62482374	14.17227147	12.62018163	14.65353024	15.50574851	14.88210454	18.75028946	13.77774527	19.14646021	11.40607301	NA	20.19886062	21.34016284	17.46707596	22.28770931	17.21497324	12.02912093	20.50812103	NA	11.81059954
391	424	174436	14.1279369	11.62324555	12.41637279	12.03792887	12.0212474	13.67557869	12.67604835	11.58573072	11.06862848	12.47632114	10.52376164	15.873405	12.53479693	13.90314467	9.63629106	16.45153964	18.55455016	15.83192042	14.76879709	16.50533305	NA	15.19434341	19.4262849	12.80335441	14.53015283	14.57921644	18.67486999	18.47487728	14.03021899	12.44312741	14.72383447	15.51294709	14.47593806	18.61424562	13.97504017	19.10173497	13.99993717	5.940537995	19.37963689	21.13234027	17.83685852	22.23828081	17.27120711	12.40631482	20.24635387	NA	12.20894799
392	420	173694	NA	11.77198929	12.81107217	11.7466115	12.6934188	13.67040681	15.95213684	NA	NA	NA	9.877228141	NA	13.1481882	14.05549775	9.492155566	NA	NA	15.54312976	15.25918162	16.25534266	NA	NA	19.91044681	NA	NA	NA	18.36379707	18.7425426	14.24634274	11.76497322	15.0978123	14.82419476	14.41847307	18.36557976	13.71873553	18.99823435	11.49551322	4.333410738	19.445897	21.56042061	17.67803814	22.41483477	17.79364828	11.92443832	20.49789413	11.0279149	10.80731547
393	427	174912	13.9539188	11.40344421	11.44772019	12.43165294	NA	14.1304323	12.66134374	11.05640201	11.16676449	NA	10.82140188	NA	12.98882357	NA	9.884314331	15.71741477	NA	15.40309306	15.15186035	16.69533012	NA	11.29066678	19.73584921	13.41773492	NA	15.30841425	17.9678775	18.80226955	14.12056108	13.19750886	14.61964567	15.28548796	13.7223049	18.52001953	12.64360373	18.88982055	11.74289249	NA	19.51747272	21.12088137	17.27472359	22.46480591	17.23162243	11.73956803	20.05051998	10.11679097	12.11974089
394	425	174604	12.57928093	11.67809543	11.20989628	11.83460236	11.8140653	13.93165641	15.01632856	NA	9.292428049	NA	10.24460464	NA	15.80718148	13.40379174	NA	16.69562175	18.40444729	15.42676082	14.67012811	17.13324539	NA	11.28805215	19.41278112	NA	NA	NA	18.01459336	18.393943	14.21059957	13.37328847	14.52083626	15.47203615	14.70342931	18.36079487	14.3491575	18.5297681	10.87048404	NA	19.72132886	20.74888251	17.35556083	22.39983365	17.47290753	12.47538379	19.80761758	NA	12.19277732
395	423	174288	13.55466854	11.44439011	11.47616394	11.85089522	12.04943348	13.46865565	12.76628437	NA	9.153078053	NA	11.05615721	NA	16.07741033	13.733266	NA	NA	18.84750687	14.93960441	14.60635658	16.75648787	NA	11.62924699	19.54768194	NA	14.48147363	NA	18.23755133	18.35362889	13.58933716	11.69108955	14.67282969	15.55609188	14.28843303	18.33862496	14.33767616	18.56980195	13.54253442	5.16625778	19.01621461	20.98342436	17.5721488	22.52823602	17.40717014	11.8643475	19.42680153	NA	12.13856329
396	429	175360	14.01514848	11.63022799	12.75187926	12.3256901	NA	13.37647601	15.45923857	11.84527308	11.31332031	11.66931816	9.176911504	15.81571797	15.16011178	13.7795818	9.741863945	16.53617907	18.24714946	15.58615495	14.97605807	16.60705684	15.35078951	15.16484255	19.90640037	13.38031386	NA	NA	18.66507416	18.69448766	13.89063498	11.45470892	14.61137077	15.5025846	14.74740475	18.4894807	13.89728264	19.42715053	11.61633948	NA	19.43310968	21.34563574	17.68367206	21.9530778	17.25435118	12.72251986	20.29376444	9.737162548	11.98906128
397	430	175432	13.84714524	11.28385046	12.20240162	11.67364275	11.91967579	13.71537034	14.78448771	11.68754596	11.55466082	10.57685287	12.3876533	NA	12.18494456	13.34190643	NA	NA	18.80558524	14.77518432	14.83922393	15.75626017	15.49476979	NA	19.98348163	12.74435599	NA	NA	17.67990982	18.48945396	14.3328934	11.3727264	14.90317632	15.61947969	14.39823006	18.68139975	12.87955182	19.2999029	11.56437069	NA	19.52613203	21.22759512	17.81385021	22.61885963	17.52654706	11.84220804	20.16100679	11.26539235	11.55378121
398	443	177849	13.41617941	11.21040082	11.9132703	NA	11.66858925	13.53835939	16.41699103	NA	9.310187327	NA	NA	NA	12.29994269	12.45829041	NA	16.28048074	18.25421192	15.50938028	14.85215563	15.8406332	NA	13.45354306	19.61798627	13.15346162	NA	15.21913698	16.98744844	18.75820678	13.23887896	13.05746226	14.25554734	15.61222791	13.57021376	18.99153368	11.75486468	18.91551863	12.90830169	5.436571451	19.36646872	20.55704181	17.68300645	21.91445648	17.3371055	11.57008887	19.7832493	NA	11.44648533
399	428	175135	13.68691713	10.93990602	11.75925005	12.5679557	NA	13.52447384	12.69065517	NA	11.37729772	NA	11.48446809	15.76324081	12.74676668	13.50297745	9.259452191	NA	18.69648409	14.94909163	14.76511223	16.93560816	NA	NA	19.74752863	13.83773691	NA	15.62248456	18.06263774	18.75931119	13.97373975	12.65007966	14.45621797	15.25894375	13.68147136	18.35248531	13.15078083	18.86273075	9.273366992	NA	20.01251625	21.45503774	17.5973256	22.36069628	17.31355815	11.80176028	19.86475163	11.55394463	11.64999186
400	437	176770	14.18013885	NA	12.45097639	12.12807399	12.32046	13.22543471	18.18593474	NA	8.999608112	5.14777547	11.0065166	14.876468	17.81900797	13.63359559	9.953121435	17.43137947	18.30172166	15.30113904	15.38026284	16.11673246	NA	14.63924732	19.70275902	13.22539643	14.28425694	14.50045772	18.44705021	18.57805858	14.36347325	11.41656746	14.61282732	15.30679698	15.07773708	18.9045517	11.6081024	18.85900522	9.367160459	NA	19.93001422	20.76496989	17.45543422	21.92885523	17.49362206	12.30868718	20.40014062	11.01856688	11.84198396
401	444	177968	13.86979619	11.1581258	12.29056612	11.57337644	12.49101138	13.91308886	18.5218373	10.64774886	11.18571896	10.92832327	NA	NA	12.57529756	13.40807489	NA	15.18267299	NA	15.59290426	14.8074265	16.82692418	15.64813094	13.54056236	20.27866287	13.3438234	NA	NA	18.63587396	18.76285884	14.46579414	11.86345987	15.0477478	15.64812452	13.82417674	19.18847361	14.29719566	19.9306823	10.9185543	NA	19.96838934	21.39244963	17.66397859	21.94251603	17.6511269	11.26693483	20.43780681	10.93636823	12.27388736
402	445	178283	14.1877712	11.97792079	11.85433629	12.0671591	12.48632354	12.38674483	14.33692807	NA	10.8602123	NA	NA	NA	12.86032444	13.94319259	10.72305299	15.38630393	NA	15.60842196	15.028107	NA	NA	10.6496167	20.355956	13.5941192	NA	NA	17.99685528	18.54433315	14.40307066	10.50190348	15.06675132	16.08662282	15.25281178	18.91984318	13.78378021	19.11462037	10.81558189	NA	20.02806035	21.46226891	17.15640242	22.72202909	17.84652883	12.89497555	20.90159735	10.21488979	12.53399152
403	474	183172	13.63206695	11.31408548	11.73144567	12.38892013	NA	13.16968171	12.68455308	10.76206039	NA	NA	9.40252854	NA	12.56844956	13.05597402	9.188525811	NA	NA	15.35996463	14.82338794	16.59466797	NA	15.79026292	19.50559637	NA	NA	NA	18.53968047	18.11565549	14.0075924	11.19982756	14.07185851	14.36601507	14.16115011	18.62732636	13.80257425	19.09731857	12.25577105	5.250755096	20.03811413	20.91121301	18.10914711	22.10822242	17.32012544	11.18903542	20.07909963	11.26325173	11.34096855
404	433	175982	14.29788006	12.01192185	12.57829377	12.47868596	12.35945305	13.53024504	16.48633385	7.129408946	NA	9.531724345	NA	NA	12.98135814	13.50067393	10.58737445	15.0543643	NA	16.15048616	14.9079342	16.85953761	NA	14.97461232	19.76642357	13.51757193	NA	15.53689637	18.5556155	18.90022567	14.61184823	13.01571251	14.89206839	15.85509721	16.08423194	18.80371746	13.03079678	18.8339542	16.23624354	10.95104806	19.64939545	21.05883609	17.52225527	21.96258883	17.63726961	12.87943534	20.0762072	NA	12.695825
405	434	176087	12.8384619	9.972310598	12.78419675	11.97943099	12.549772	12.58355613	17.49526626	6.403504711	11.48565748	NA	11.28902701	NA	14.76769256	13.18999837	9.762652304	16.08010246	NA	14.54067204	15.26958272	16.52421574	NA	14.16077733	20.20229984	13.19206405	14.47361012	14.69740218	18.81159534	18.08345268	14.22975111	9.97182539	14.51201368	14.96192317	14.06023642	18.93210856	13.54724757	19.47891364	10.90887025	NA	19.88235622	20.86996155	17.30561665	21.88728151	17.72809512	11.7680418	20.22804323	NA	11.72726988
406	435	176062	13.43674533	11.22277138	12.25496218	12.05082995	NA	13.47506858	14.76000495	NA	10.68528603	NA	NA	NA	12.462792	NA	10.36288984	14.97975587	NA	15.24121898	15.0132972	17.38295034	14.6276902	NA	20.01722687	14.27760904	NA	15.54043779	18.68043192	18.97767404	13.92625067	12.19880872	14.39509383	15.88759161	14.59693149	19.02672127	13.61743843	19.0920848	10.76968484	3.706584132	19.24972269	20.8781006	18.02799331	21.49678066	17.37993396	12.0329635	20.26505727	9.89438164	11.7697098
407	438	177162	14.21880533	11.08707862	12.02886279	11.44418075	11.97778847	14.26058849	16.66427215	10.20413152	NA	10.46778767	NA	NA	12.47981775	13.32576268	NA	14.83068198	18.12649111	14.79455772	14.80907178	17.23384827	NA	NA	20.30226751	12.25320795	14.89090692	14.75064524	18.27176861	17.57183189	14.65276301	13.78179793	13.72221102	14.04645487	14.47461966	19.59605402	14.00717476	19.38406163	10.58230658	NA	20.27666793	21.14683445	18.58218634	21.67289791	17.97887649	11.35042445	20.20166247	12.69495137	12.21681398
408	439	177309	14.27108865	11.404621	12.42018747	11.31419186	12.06738237	14.27716073	17.78998756	10.8832687	11.61474245	10.17424354	10.25544951	14.88774334	12.47665662	12.91251452	9.610453275	17.07998377	18.41409804	15.54057976	15.21775395	17.27592249	15.90370304	13.76963314	20.04790384	13.56430642	14.93162384	14.99472673	18.85734398	19.2084104	14.0119836	13.40187272	15.09136287	15.60357583	14.71098965	19.12195702	12.66294846	19.2082502	11.2842699	NA	20.50659761	21.76989099	18.36960944	21.69912123	18.28158912	13.03213357	20.4195961	11.05258995	11.78083286
409	446	178343	13.79152016	10.67998034	11.74092869	11.96020009	15.87677086	13.20577629	17.1020994	NA	9.961272768	10.73715993	NA	12.62023047	12.87012454	13.28793929	NA	15.09823282	17.88543667	15.51943502	14.70265583	15.36865248	15.24474271	11.14491119	20.1282347	12.48747412	NA	NA	17.96359506	18.04538148	14.8189225	11.81815531	14.54127856	15.6506945	14.69763181	18.47350357	13.65237627	19.5176945	9.355520769	NA	19.16208441	21.79104081	17.0475265	22.37792314	17.67315381	12.23490255	19.80558542	13.04950568	12.27308598
410	449	178413	13.60472093	11.8233255	13.32035971	11.81919507	NA	14.12240893	12.29810317	NA	10.64574861	9.884244365	NA	15.52387286	17.81215468	12.61236446	10.30071265	17.26943427	18.98232351	16.18928053	15.37461279	NA	15.77673622	11.32159982	20.54653138	13.69736192	15.19953359	15.66451719	18.2064308	18.09685528	14.38081879	11.02248922	14.82842796	14.92461516	14.52279006	18.85484915	13.73722039	19.20793198	16.37262331	11.36449402	19.93913946	21.82927295	17.67924593	22.53637197	17.8114138	12.74434833	20.77966676	NA	10.5326186
411	452	178947	14.61322452	12.03868067	12.24091646	11.91902502	12.20235609	13.55343713	18.39495215	NA	8.573288927	10.06496597	10.58799742	NA	12.41324929	13.20192541	9.935892715	15.6320874	18.96259975	16.05197116	14.98061945	NA	NA	11.26266552	19.93871522	13.62638591	15.49752023	15.4183788	17.9616019	19.06796448	14.72228258	12.27579882	15.05313658	16.24774016	15.11644589	19.07635857	13.96644833	19.43239383	13.91698203	6.003841756	20.28293092	21.56704174	17.61063298	22.84945089	17.85186155	12.86671222	20.78178552	11.2098444	13.25878434
412	461	180856	NA	11.25553325	12.85406156	12.14743028	NA	13.78831319	15.8548055	NA	NA	NA	12.52628589	NA	18.34783441	13.69525971	9.609869485	17.37567573	19.60647592	14.77314202	15.58692551	16.56657692	NA	11.38632502	19.95496797	NA	16.58113603	15.56287957	18.26538962	18.73781007	14.5590104	11.30415273	14.91966672	15.84547414	14.5621365	18.83815243	11.95512852	19.31791147	11.69101992	4.831198815	19.36208413	20.80223509	18.06424604	22.74310262	17.78639295	12.23063537	20.35461404	NA	11.38127582
413	456	179897	14.29895385	11.78836667	12.48027565	12.10352205	12.32621845	13.98076206	18.05931379	10.47940246	10.62573503	11.04771785	NA	14.65950166	12.33604426	13.02510015	10.76682408	16.23166081	18.94558131	15.89514287	15.00926042	NA	15.13968577	11.35927513	19.76074821	13.43219897	15.75396053	15.59807309	16.86364123	18.97356316	14.22769298	12.7018715	14.99407842	15.88727265	14.41237599	18.92060763	13.16274776	19.37498246	12.48084485	NA	19.42319288	21.51188802	17.5008648	22.99940442	17.5687332	12.67488212	20.43385983	NA	12.41104835
414	458	180111	NA	11.97775986	12.45648875	12.29086359	NA	13.44340686	17.41432128	NA	8.587790615	NA	12.63825478	NA	13.18065242	13.83638695	9.889564588	NA	NA	15.41900193	15.01356997	16.74404378	NA	7.190542094	20.211708	NA	16.20051435	NA	18.74081077	18.80815416	14.54916739	9.152091638	15.5123312	15.76581741	14.90699362	17.89489806	12.81445508	20.05952193	11.96059575	4.839540209	19.61290408	21.66103525	18.13594373	22.69406298	18.07285346	12.39117509	19.80343566	11.2114409	12.10292443
415	464	181118	NA	11.2486596	13.22214231	11.41316969	NA	12.59121579	11.58977129	NA	9.096094308	NA	11.82046831	NA	NA	NA	9.89182635	16.92051115	NA	14.76786985	14.99529433	15.59557098	NA	11.39426157	20.49324524	NA	NA	NA	16.95386802	18.5162402	14.12953715	10.60892162	14.52357271	15.53178603	15.81432864	18.78324772	11.42080389	18.50434756	15.80706359	10.6114692	18.93717303	20.87343661	17.63171791	22.58807509	18.15642485	13.10980437	20.37378275	NA	11.95961063
416	467	181512	NA	12.37906813	12.20029204	12.18597553	NA	13.47244524	16.37380124	8.631216018	11.77432877	NA	11.15106596	NA	12.01308869	13.46188731	10.01060803	15.28873074	19.0953177	15.24923228	15.11739842	16.30238097	14.84451577	NA	19.65638599	NA	NA	14.89945511	19.21397629	18.47363714	14.39031123	11.63961247	14.71030494	15.93480004	15.34400878	18.98541928	14.27207372	19.22872062	11.18047174	NA	18.90353424	21.23036392	18.32033401	22.51358492	17.84866436	12.65885496	20.23815978	NA	12.06437995
417	489	177135	13.75407601	11.43190542	11.72916242	12.30075815	12.64845482	13.08056166	16.6461725	NA	11.71406764	11.00083336	11.58617124	14.46465508	11.70010585	12.94832058	NA	17.73810066	18.75481887	14.91130106	15.14624409	15.92405924	NA	11.54789711	19.97539466	12.34609699	14.76170424	14.32397133	18.47486833	17.50754517	14.05914492	12.07012702	13.52976545	14.35607968	14.82171573	17.38957846	12.63555805	19.49353036	9.652255865	NA	19.67658727	20.80088213	17.51805227	21.91583747	17.46127866	12.02870082	20.14892332	10.99396507	10.52648478
418	465	181173	NA	12.07268049	13.09815547	12.3405137	NA	14.04695398	16.83411696	NA	NA	NA	12.19392413	NA	13.04608765	NA	10.68221402	NA	NA	15.19033448	15.10490952	16.20874303	15.87518061	NA	20.79647007	13.36722258	NA	14.41907399	17.57427296	18.06994908	14.80954027	13.42013256	14.49388796	14.58245739	15.73635544	18.87816075	13.07597692	20.12198782	10.30533914	NA	19.60976912	21.92397489	18.14490529	22.83700629	18.31152222	12.90944642	20.33144727	NA	12.89144094
419	469	181756	NA	12.25907005	12.10495236	11.64413653	10.88448347	14.15739954	16.15203077	NA	10.37633519	NA	NA	NA	11.67935855	12.30873432	9.914697896	NA	19.50604774	15.93293884	15.11293688	16.77964468	15.19031086	NA	19.96635649	NA	15.66937503	15.8924383	18.23204678	19.0092834	15.03859383	13.2817252	15.06983072	16.01456318	13.73591106	19.15027862	14.34453145	19.29293962	12.30337592	4.526197959	19.71618915	21.18513597	17.84048324	22.72622827	17.86404534	12.33026313	20.23081438	NA	12.71470836
420	466	181236	14.06958295	11.91138792	12.24530573	12.51641228	NA	13.97855385	15.19186666	NA	9.027444872	NA	12.65146284	NA	17.28867897	13.17892891	10.04125551	16.77827502	19.22671054	15.76546359	15.39898908	16.70298353	NA	11.44235885	19.17185888	NA	16.44060187	16.02930496	18.47347355	18.48373972	14.29652139	9.712173907	14.96062084	16.10853854	14.09456575	18.63279495	11.96718876	19.0802411	11.80497793	NA	19.21543687	20.10599537	18.1076453	22.58428702	17.62728788	11.44078426	20.12522671	NA	12.03520258
421	471	182720	13.96917101	11.91427289	12.42298859	11.45603862	NA	13.47585909	12.97514165	NA	10.70258907	10.95843811	10.6693743	15.33167107	12.03927361	13.342174	9.699884799	NA	19.32623749	16.10526552	14.673249	16.67937505	NA	NA	19.39021826	NA	16.02133811	NA	18.45821507	18.49330087	14.05369811	11.95909093	14.67600735	15.64284956	14.88411748	18.67303884	13.3126935	19.1090314	11.06889651	NA	19.63031465	20.836779	17.87243369	22.33007691	17.27270402	12.51378626	20.29431472	11.38628008	11.87424097
422	475	183604	13.52645619	11.48459842	12.30674355	11.65041595	12.68424277	13.70237342	14.26976339	10.87671388	9.078295147	11.00033567	11.48909294	NA	12.48958884	13.23589387	9.421833902	NA	NA	15.53066799	14.85299633	16.31902687	NA	11.24481485	19.08570574	13.47286468	NA	NA	18.78989638	17.89552366	13.86241931	13.30617976	14.1276086	14.44497029	14.45018672	18.56013944	13.09704982	19.31313507	11.14144947	NA	19.80916874	20.78145252	17.85962652	22.58435203	17.44317705	11.89016122	20.2966948	10.7311968	10.79233826
423	476	184314	NA	11.2961222	12.16870447	11.62602811	NA	12.97467336	16.21588566	NA	11.39066276	NA	9.792439399	15.74800852	11.80407292	12.97996117	NA	15.11472083	18.91447835	15.46380459	14.07305749	16.34829555	NA	8.253429317	19.47286745	NA	15.63032308	NA	18.29738326	18.50473499	14.56771738	11.83782605	14.6978985	15.38960075	NA	18.27503612	12.84734313	19.35191526	13.98014753	6.116498775	19.35538542	20.33981537	18.15184677	22.00472933	17.01168864	11.66412384	20.00046496	NA	11.62804451
424	479	184472	NA	12.08178911	12.78955116	12.28104674	NA	13.98399022	12.88166347	NA	9.659580952	NA	12.83183377	NA	NA	NA	11.07674631	NA	18.65227765	16.112282	14.6400635	16.15372341	NA	11.60294368	20.60351263	12.71326479	NA	NA	15.19268884	18.99640851	14.39785161	13.06435981	14.83247037	15.80628765	15.88264977	19.18798434	14.47187186	18.93271269	11.30380922	NA	19.45178875	21.18497259	18.2740372	22.4310233	17.95362058	13.37338576	20.62122075	NA	13.16123626
425	478	184413	14.07200574	10.55348481	12.52002273	16.07507197	NA	13.34646197	12.67257234	11.35210047	11.69746143	11.42971013	11.07857569	NA	12.23177487	13.1887749	9.858665957	15.8767162	18.65152926	14.98064512	14.7050345	16.94179606	15.34383524	15.57001414	19.92159153	13.9709128	NA	NA	18.54016095	18.51448839	14.67513964	12.51739629	14.71433166	15.34241623	14.78099038	18.09667021	13.60044666	18.82124122	14.326572	6.109192234	19.35027249	20.95725919	17.6347102	21.85085528	17.19228505	12.40040556	20.27444825	NA	11.64843191
426	487	187170	14.52932122	11.14119292	12.75138386	14.98409373	12.38658725	12.75100305	16.76855551	11.10023449	8.926307438	9.490637402	NA	NA	15.62799399	13.279076	NA	16.98307977	18.50131176	14.8586268	14.97342387	16.31063536	NA	15.49203947	20.29130503	13.9383698	NA	14.64263403	18.81137658	18.41267588	14.25805252	10.73482388	14.47210298	15.65401666	16.01925712	19.03475359	12.89951671	18.66251244	11.39603074	NA	19.82121292	21.53684522	17.31974797	21.76325122	17.70588749	13.09568051	20.18182145	9.7400216	11.54553926
427	493	177378	14.69723762	11.89707896	12.94444017	12.04745124	12.35431104	13.95767875	15.77163231	NA	NA	10.30793319	12.68695379	NA	15.03260279	13.72253189	7.923183695	15.92062874	19.13369821	15.25200263	15.08539922	16.15891847	16.3893801	NA	20.37984117	NA	15.10325387	NA	19.22452305	18.85039513	14.49479761	13.04661728	14.22009605	15.61308898	15.20767869	19.17320777	11.96763452	19.95214888	12.19112324	5.161782093	19.3553842	22.41334898	17.86338362	22.90770685	18.20862066	12.79656417	20.25935749	12.36146431	12.35926314
428	490	177177	14.32853166	12.1045744	12.43500244	14.00491562	11.88809516	12.48587473	17.55047611	10.67673146	9.236342652	NA	12.61443842	NA	14.5126189	13.15158743	9.781318185	16.09310482	18.78090586	15.61709861	15.05886856	16.86686793	15.82844313	13.91041675	20.48303722	13.14114106	NA	NA	NA	17.75733879	14.85488721	11.31722177	14.30283492	14.38012943	15.83589392	19.42871016	12.80404199	19.60067267	13.47478649	NA	20.09129158	21.37411229	18.11299838	21.77653095	17.95941181	12.68207293	20.29394145	NA	12.50844143
429	495	177499	NA	10.99211697	12.35344565	11.44318913	12.75927538	13.40258055	14.77880758	NA	NA	NA	NA	NA	11.85027682	13.39195665	NA	18.02598976	18.95767236	15.32407867	14.84233719	15.65028033	NA	11.79050014	20.3653156	13.18910095	NA	NA	NA	18.66316908	14.49632875	11.97050023	14.8173247	15.82849859	15.38665578	19.20564455	13.44324497	19.99545741	12.26045416	4.686601934	19.64966184	21.56214269	18.00298086	23.02405321	18.06459674	12.5655917	20.24860792	11.94026739	11.67373985
430	497	177966	NA	11.52076213	12.94960511	12.00646459	NA	13.47497956	12.37923969	NA	8.469084426	9.634880936	8.706142623	NA	15.96487208	13.02086452	9.841654555	17.21324479	19.14221903	15.28849655	15.43480136	16.44747394	NA	11.64149213	21.15118903	13.63552683	NA	NA	NA	18.06109744	14.77335642	12.54302356	14.09757842	14.71755225	15.28570572	18.89637674	13.27865415	20.02827691	10.87326499	NA	19.89296304	21.69966835	17.41636588	22.99617944	18.18869446	12.37208565	20.59788198	NA	11.70772923
431	503	179066	NA	11.29926935	12.23668075	12.85694521	12.09003953	12.82593176	12.45265657	NA	NA	NA	NA	NA	11.68196295	NA	9.482931287	15.8245257	18.78659538	15.76439221	15.25368436	NA	NA	NA	19.6650259	14.33458447	NA	NA	NA	18.89447555	14.10777231	10.93450387	14.83025361	15.89622829	15.19483507	19.26292841	13.56912971	19.33356196	9.551119366	NA	20.02676297	21.52486532	18.11828999	22.71328081	17.84059406	11.82962677	20.22873037	NA	12.902885
432	498	178272	NA	10.90227722	11.83064058	NA	NA	12.10642166	12.73535619	NA	NA	NA	NA	NA	13.22293728	NA	9.952114834	16.21185733	NA	13.48938351	13.77722927	NA	15.30935458	NA	19.81516958	13.58177867	NA	NA	NA	19.24870021	15.2894378	11.16683217	12.11247886	16.23248703	14.88573778	18.41335022	13.12134049	19.65242081	12.62104066	5.678632788	18.25431583	21.02279832	16.0047951	21.53061564	17.50087221	14.29539632	19.4726699	NA	14.29371643
433	499	178673	NA	12.48347632	12.37858056	11.50529612	NA	14.69800191	11.78981612	NA	NA	NA	NA	NA	12.3979757	12.28060352	9.500948032	15.85298839	NA	16.61806089	15.05413535	14.96612822	15.49898358	NA	20.57199675	13.64123796	15.08686088	NA	18.7310812	19.1789107	14.43185748	12.24888353	14.47037508	15.84986828	14.11877558	19.62858216	12.72376215	19.41398129	10.81894034	NA	19.76520684	21.35522079	17.75051498	22.85626596	18.03709278	11.97422597	20.21675013	NA	13.19351301
[truncated: 902 more columns]
