# Supplementary material for: Evaluation of a proteomic signature coupled with the kidney failure risk equation in predicting end stage kidney disease in a chronic kidney disease cohort
Source: Clin Proteomics. 2024 May 18;21:34. doi: 10.1186/s12014-024-09486-5 (PMC11102163; doi:10.1186/s12014-024-09486-5)
Supplement: Supplementary file 3 — Additional file 3: Table S2. Fold Change Differential Expression analysis (attached CSV file). [file 12014_2024_9486_MOESM3_ESM.csv]

UniProtID	mean_Case	mean_Control	log2foldchange	p_value	t_value
P22352	13.47422297	13.72737226	-0.253149289	0.000148932	-3.931590883
P43652	18.02887099	18.28309096	-0.254219971	0.000298486	-3.742549962				Proteins that overlap with Boruta Feature Selection Top proteins have been highlighted in colour blue.
P60660	17.34027892	16.91253339	0.427745532	0.00055074	3.563983842
P37802	12.20524944	12.36357232	-0.158322879	0.001806522	-3.21120439
P62937	13.5354571	13.10536927	0.430087829	0.002596248	3.155317905
P02549	14.14647312	13.81763615	0.328836968	0.002791226	3.140924876
P20851	14.73035388	14.91708658	-0.186732697	0.004301487	-2.913353245
Q96IY4	14.59490618	14.7320639	-0.137157722	0.004897871	-2.867795643
P43251	14.36519573	14.5267142	-0.161518471	0.004940428	-2.867460552
P08697	17.76709341	17.90962755	-0.142534148	0.004947481	-2.862926322
P62701	13.66982872	13.81662972	-0.146800995	0.005057865	-2.86323328
P02790	22.2931611	22.46115253	-0.167991424	0.005388363	-2.836637084
A5YKK6	13.30480547	14.26384775	-0.959042284	0.005471007	-3.046285015
Q15746	15.76022988	15.91083976	-0.150609881	0.005526456	-2.854816115
P04217	20.46833404	20.65648005	-0.188146014	0.00679611	-2.759318679
Q9NPY3	10.84396595	10.61321	0.230755948	0.00774604	2.770214243
P29622	15.80945718	15.97059074	-0.161133558	0.008703586	-2.673660426
P23396	10.81738728	9.769731622	1.047655659	0.00913675	2.651128281
P02745	15.25684557	15.44420259	-0.187357015	0.009686479	-2.632108714
P13929	15.86155897	16.06162791	-0.200068939	0.009941832	-2.655131588
P60174	16.18948489	16.42813078	-0.238645897	0.010120826	-2.639557502
P42765	12.24919025	12.4029587	-0.153768453	0.010902652	-2.601365641
Q99459	19.44180367	19.70736586	-0.265562185	0.01096794	-2.597527433
P04196	18.59297825	18.78340796	-0.190429709	0.011566824	-2.571386783
Q86VP6	16.30461245	16.59896173	-0.294349282	0.011864114	-2.663080053
P00492	14.96134759	15.26300451	-0.301656927	0.011896774	-2.629677651
P13473	7.680915061	7.919205968	-0.238290907	0.012991905	-2.517075951
P11766	17.37415787	17.71587732	-0.341719449	0.014141059	-2.535842581
P09871	15.43688542	15.56747823	-0.130592813	0.014270673	-2.48700529
Q13884	16.24155298	16.45695835	-0.21540537	0.016658057	-2.4725786
P00736	14.34851427	14.49089065	-0.142376373	0.017064201	-2.423016425
P02765	18.73895196	18.92874646	-0.189794498	0.017655075	-2.412972508
P20700	14.73940245	15.14154202	-0.402139573	0.018004345	-2.401745146
Q9Y624	11.86372222	12.03604949	-0.172327267	0.019020762	-2.409868235
Q99969	10.89173634	10.57764504	0.314091297	0.019785325	2.428708435
P27169	16.35787698	16.55016307	-0.192286088	0.0205756	-2.351408968
Q14103	8.638630428	7.911472014	0.727158414	0.021261081	2.361263112
Q99784	10.78920812	10.64265455	0.14655357	0.02149642	2.344739836
P49908	12.20045513	12.40097706	-0.200521928	0.021528565	-2.334254566
P02747	16.37353187	16.53645773	-0.162925859	0.02358241	-2.294013121
P13598	11.69161187	12.15392587	-0.462314001	0.023899754	-2.316686359
Q02809	12.20387549	12.41325669	-0.2093812	0.024511086	-2.301691302
Q99683	18.31969285	18.52815918	-0.208466328	0.025346327	-2.277687101
P13671	15.52806933	15.65842751	-0.130358178	0.026820552	-2.248576487
P01031	17.57097966	17.68883354	-0.117853878	0.026831426	-2.241489959
P24821	14.33460437	14.50138305	-0.166778676	0.027463785	-2.243255497
P20774	10.08819142	9.927796245	0.16039518	0.030880631	2.197630149
P00918	7.021938717	5.817820035	1.204118683	0.031475151	2.228526843
O75636	15.30131724	15.47548473	-0.174167494	0.032054084	-2.173269854
P00751	19.12053555	19.25687973	-0.136344189	0.032262685	-2.168956741
P07358	15.00890611	15.1497034	-0.140797287	0.033007592	-2.16055221
P46939	14.97411965	15.1411616	-0.167041952	0.034019138	-2.155558464
P06396	17.66432399	17.86887409	-0.204550099	0.034398617	-2.148249603
P11413	15.88159648	16.0303082	-0.148711725	0.034667016	-2.137418779
P21810	10.05453361	9.760432774	0.294100831	0.038388575	2.099774123
P29966	12.36054777	13.45599619	-1.095448428	0.038593338	-2.263194037
P00734	18.62649035	18.75002154	-0.123531195	0.038939181	-2.089082998
P07225	15.68841766	15.80953777	-0.121120112	0.039713489	-2.079132765
P00488	13.33024774	13.4837434	-0.153495666	0.039828684	-2.093584819
P01008	19.59059898	19.75073462	-0.160135641	0.041227633	-2.068274605
Q16531	12.15895	12.27455483	-0.115604826	0.041701589	-2.077534138
P22897	13.3671412	13.69397372	-0.326832517	0.042146182	-2.061782991
P49247	10.39485571	10.85209109	-0.457235378	0.042821281	-2.079526703
Q9Y446	13.6376391	13.9172009	-0.279561806	0.043833376	-2.037829724
P50225	11.20506815	10.84961146	0.355456685	0.044335308	2.043759522
P01877	9.155852079	9.698311709	-0.54245963	0.047762301	-2.026327369
P51858	14.08796947	13.55371886	0.534250604	0.047884409	2.008518172
P11047	13.75020056	13.93822548	-0.188024917	0.048786021	-1.994697959
Q12913	13.95252847	13.45126217	0.501266304	0.048840967	2.001154988
P11142	14.65156061	15.10185332	-0.450292717	0.048960198	-1.993600714
P08185	16.69169377	16.82344107	-0.131747302	0.049295109	-1.988977991
P61769	13.4953692	13.29023726	0.205131944	0.050374447	1.979136542
Q13283	11.55399806	11.22569041	0.328307649	0.051161666	2.019541415
P14618	15.1000853	15.26638369	-0.166298389	0.051778259	-1.962539828
P05109	20.72433859	20.33954366	0.384794938	0.051939438	2.008255037
P04003	19.34421237	19.47851757	-0.1343052	0.052499154	-1.960017377
P41222	9.416185131	9.135297099	0.280888032	0.054883664	1.944836591
P24592	8.371473071	8.150112415	0.221360656	0.055027804	1.941595729
P05186	13.92128004	14.2005706	-0.279290554	0.05763798	-1.927111127
P01011	21.16204526	21.29193737	-0.129892113	0.057768395	-1.918967566
P01024	22.25236103	22.37125407	-0.118893044	0.057985215	-1.916713323
Q96PD5	16.72008246	16.83524734	-0.115164878	0.058697357	-1.912916061
P02774	20.63753352	20.74194162	-0.104408102	0.059760537	-1.902966573
P07357	15.51656759	15.63723323	-0.120665632	0.063112964	-1.87844027
P61764	13.71965701	13.45544544	0.26421157	0.063271436	1.886052747
P15169	14.28425515	14.39231757	-0.108062419	0.06490952	-1.864899562
Q92954	11.66145504	11.87994383	-0.218488786	0.064980747	-1.867190627
P22792	15.46055052	15.60093164	-0.140381123	0.06600348	-1.85595193
Q02818	14.73320134	14.37464215	0.358559188	0.066407552	1.882922242
P49736	17.84108525	17.47934115	0.361744097	0.066593877	1.853208621
Q9NZ08	10.68452631	11.06564297	-0.38111666	0.06825096	-1.909613902
P35900	9.551962554	9.691359735	-0.139397181	0.069649973	-1.830691933
P22692	11.46478806	11.33030604	0.134482016	0.069954755	1.835951194
P12429	13.30331383	12.99724026	0.306073563	0.070577577	1.83005915
P04424	14.38388872	13.35180783	1.032080894	0.072125164	1.875423395
P54578	16.93840931	16.356774	0.581635307	0.072675293	1.811425745
Q7Z3U7	19.93694708	20.05014845	-0.113201378	0.072900588	-1.810730476
O15145	13.27319106	13.45117548	-0.177984421	0.07380871	-1.824406062
Q15029	14.09079903	13.9616108	0.129188226	0.073894435	1.805772629
P22314	13.17550643	12.9887481	0.186758325	0.074930021	1.828412043
Q9UKV8	9.143913453	8.778511141	0.365402312	0.076799718	1.807451996
Q14126	10.38008149	10.26175536	0.118326139	0.079487963	1.779633799
P00450	19.85985402	19.96980715	-0.10995313	0.080607885	-1.764330466
Q13103	11.31520529	11.13760835	0.177596945	0.081042537	1.763678473
P47897	10.05586077	10.33399474	-0.27813397	0.083167868	-1.773126024
Q9UDT6	14.68171756	14.82603181	-0.144314252	0.083914353	-1.748516029
P49368	15.79884373	15.40185507	0.39698866	0.085875724	1.73645655
P04275	11.99415372	12.29914695	-0.30499323	0.086837473	-1.731084481
P00739	12.38727231	12.14408479	0.243187525	0.090112845	1.711002786
Q9UHG3	11.86664734	11.69933032	0.167317013	0.090940527	1.705969484
P0C0L5	15.83072463	16.156615	-0.325890371	0.092871917	-1.695978753
Q9UBR2	9.527251181	9.330549137	0.196702044	0.09410974	1.736647683
P07858	10.96305047	11.19753091	-0.234480438	0.094193832	-1.726157657
P05452	14.76014879	14.88602373	-0.125874942	0.094339121	-1.690501396
Q8IZ83	12.84971272	12.94754385	-0.097831129	0.096896968	-1.676157275
P28070	17.50053835	16.92344679	0.577091554	0.097507573	1.683308745
P49327	18.52945699	18.68856332	-0.159106327	0.098294552	-1.673124623
P35908	6.696806501	7.4134308	-0.7166243	0.099628891	-1.688227328
Q96KN2	12.88795268	13.06927762	-0.181324947	0.100228192	-1.65761157
P08195	14.94677541	14.83128998	0.115485428	0.100715381	1.669483677
Q9UGM5	12.77923643	12.88304997	-0.103813546	0.100875676	-1.65592116
Q99714	11.74287934	11.5973506	0.145528736	0.101105227	1.656133583
O75882	14.98611756	15.07079421	-0.084676642	0.102253106	-1.648069628
P82979	13.54728046	13.3030514	0.244229061	0.103348422	1.662018044
Q14146	12.6930372	12.49111623	0.201920966	0.104629191	1.658968293
P26038	13.94597003	14.11585027	-0.169880233	0.106355335	-1.63930524
P31939	15.55475258	15.70349266	-0.148740077	0.106431411	-1.638880129
Q9Y3I0	15.59777432	15.41600038	0.181773938	0.107155003	1.648542291
P18065	8.227244513	7.509433807	0.717810706	0.113083242	1.605034795
O15394	13.63424655	13.26387903	0.370367514	0.113111948	1.626247183
P35579	12.72950389	12.85811432	-0.128610436	0.116327266	-1.586677554
P50440	10.47587067	10.70349414	-0.227623471	0.116678682	-1.588628904
P06681	14.96280945	15.04603107	-0.083221621	0.11669255	-1.581062806
P48681	15.86987861	16.05725512	-0.18737651	0.11752196	-1.605309085
Q03154	15.22397156	14.68550675	0.538464811	0.118493016	1.580339372
P46821	6.927954703	7.512175839	-0.584221137	0.11919956	-1.574856176
P19320	14.81184251	14.95451889	-0.14267638	0.119686826	-1.570884403
Q04756	12.35862016	12.60438297	-0.245762805	0.119812551	-1.569692511
O60664	10.22162376	9.966787107	0.254836655	0.120833433	1.582030704
P51570	10.94888344	11.23303205	-0.284148616	0.123270335	-1.572438416
P29508	10.0391391	9.686273409	0.35286569	0.123721545	1.568712384
P01034	12.60552252	12.45575694	0.149765577	0.126273914	1.54194503
O60610	13.1525321	13.31773929	-0.165207189	0.130128184	-1.544970209
Q7Z794	12.10751112	11.65738607	0.450125047	0.13124487	1.537644381
P52209	15.69157862	15.78213397	-0.090555351	0.132206781	-1.517431223
P12109	12.75437843	12.99467462	-0.240296183	0.133730346	-1.513540686
Q6P179	17.02766611	17.18454218	-0.156876071	0.135348918	-1.509831525
P00747	18.78012613	18.86592911	-0.08580298	0.136434722	-1.500273662
P12830	13.44747441	13.97820724	-0.530732831	0.138042863	-1.494508784
Q6UX04	14.91531993	15.04280728	-0.12748735	0.13916326	-1.49642245
P02042	16.35239696	16.56457546	-0.212178495	0.140026798	-1.511703861
P25789	13.15591189	13.50623683	-0.350324942	0.141273622	-1.503747939
Q14012	12.35678656	11.86765122	0.489135342	0.141944605	1.52630928
P02746	13.39201098	13.49341184	-0.101400856	0.143318735	-1.473666959
Q09666	20.399995	20.54969237	-0.149697367	0.144165988	-1.485851708
P51884	16.89423154	17.00935708	-0.115125548	0.147192836	-1.460956336
P01137	11.30832873	11.0488635	0.259465229	0.149234808	1.466372337
P48740	12.16613612	12.30463032	-0.138494196	0.149502754	-1.452078842
P07737	10.80093157	11.10295564	-0.302024072	0.152412707	-1.492340215
Q02985	9.990462375	9.77957483	0.210887546	0.152842294	1.447701908
Q13045	16.59105122	16.36848079	0.22257043	0.153850797	1.451240081
Q14515	9.724478031	9.975014446	-0.250536414	0.15498369	-1.491444999
P19827	19.23657371	19.31092616	-0.074352456	0.155162164	-1.431230397
P12955	3.793873512	4.900968465	-1.107094953	0.155332605	-1.442750317
P30613	12.92955336	13.05837574	-0.128822374	0.155802596	-1.431033054
P13716	13.16914579	13.28065433	-0.111508549	0.156129674	-1.433838829
P31948	6.056577761	6.867269295	-0.810691534	0.156863035	-1.439599645
Q9NTX5	13.41180231	13.54445773	-0.132655416	0.159889415	-1.421578612
Q05639	15.76329955	16.49985636	-0.736556808	0.160236562	-1.457960295
P26599	10.48033944	10.00982631	0.470513137	0.162866287	1.411478367
P05156	17.12554516	17.20284588	-0.07730072	0.163789316	-1.401492271
P29350	18.54428547	18.63245263	-0.088167159	0.163888562	-1.400851671
P02766	18.28910337	18.4014681	-0.112364735	0.16414593	-1.400028612
P00533	17.73637915	17.9294205	-0.193041347	0.164757228	-1.399120827
P03952	16.47734357	16.55052893	-0.073185361	0.164799304	-1.397355282
Q9Y5Y7	11.23231999	11.13520916	0.097110826	0.166403992	1.393345797
P52701	11.40009443	11.2117666	0.18832783	0.16837497	1.400174995
Q7L8L6	16.72554929	16.86598571	-0.140436419	0.168493223	-1.387402667
P04792	11.09020357	11.88655912	-0.796355546	0.168601538	-1.388177608
P31327	14.4031609	14.5944258	-0.191264901	0.169422531	-1.385869493
O00429	8.607676598	8.232736052	0.374940546	0.170255874	1.388215686
P49591	10.06979885	10.43695619	-0.367157342	0.172127486	-1.390536284
P30041	14.6073345	14.73541072	-0.128076224	0.175573652	-1.363377105
Q13451	14.14801562	14.28516239	-0.137146768	0.176236997	-1.363898415
P27918	12.8890648	12.99034579	-0.101280989	0.18193334	-1.343816664
O14980	15.24573691	14.91357642	0.3321605	0.183581594	1.33864117
P14923	16.70996996	16.52344772	0.186522241	0.184423857	1.348278506
P02749	20.19028714	20.27029702	-0.080009884	0.184938895	-1.333577525
P49588	15.32141149	15.39977499	-0.078363499	0.185492132	-1.337145616
P78527	12.34258038	12.13052956	0.212050823	0.186254099	1.335789537
P39060	10.95326773	10.71705184	0.23621589	0.189230682	1.323074814
P35858	15.6879722	15.82382396	-0.135851758	0.191702015	-1.314573561
Q9BXR6	10.46675353	10.60685573	-0.140102195	0.191956788	-1.314212065
P02452	11.75622012	12.04544773	-0.289227609	0.192208425	-1.325398778
Q08188	9.127190792	9.568212215	-0.441021423	0.194210533	-1.326441493
Q14974	17.3458191	17.11607775	0.229741356	0.195239436	1.303581145
P62258	12.05967785	11.90335241	0.15632544	0.195452964	1.346042316
P35052	10.99799002	10.69951632	0.298473702	0.197585127	1.311495051
P23141	11.15721985	10.96049403	0.196725815	0.198682263	1.301508163
P10909	18.01612688	18.08887606	-0.072749176	0.199379293	-1.289551787
P55786	11.31892718	10.92983074	0.389096441	0.200608714	1.318462151
P29144	14.75940587	14.8804753	-0.121069429	0.201939055	-1.289274349
Q7KZF4	12.00880237	12.66574199	-0.656939615	0.205626309	-1.279397075
Q9Y2S2	13.85375298	13.95693009	-0.103177112	0.208292494	-1.27034068
Q9NP79	16.53701347	16.66074893	-0.123735457	0.210857976	-1.265104967
Q8NBP7	13.70927084	13.82788339	-0.11861255	0.214039248	-1.252688815
P62873	14.83385139	14.71785805	0.115993335	0.214049495	1.257540124
Q13263	13.00543367	13.16004922	-0.154615552	0.215277004	-1.256377449
P03951	13.20091662	13.2677252	-0.066808578	0.221665143	-1.228799432
P19823	19.77903247	19.85201643	-0.072983955	0.221911732	-1.228936941
P33151	11.0919559	11.30466653	-0.21271063	0.221986028	-1.228749535
Q15428	10.29374889	10.36439781	-0.070648918	0.223882238	-1.228782662
Q15485	10.96121573	10.82280369	0.138412043	0.225467292	1.219815914
O43776	13.50263837	13.39684831	0.105790066	0.226313101	1.218085839
Q9BWP8	10.51849759	10.70633647	-0.187838888	0.22709423	-1.215906737
P08519	13.051856	12.68744998	0.364406023	0.228838274	1.210789603
P40227	14.68353056	14.91970084	-0.23617028	0.229580559	-1.215044949
P11532	11.62996146	11.79062733	-0.160665866	0.230737654	-1.209929295
P00746	14.93467255	14.81261934	0.122053214	0.230873901	1.205572797
Q9UNN8	12.19156198	12.07131353	0.120248459	0.231389819	1.204294995
O43639	12.56151607	12.66696999	-0.105453924	0.232453158	-1.209067209
P01019	17.74241058	17.81800275	-0.075592171	0.232463374	-1.200112881
Q9UI17	11.97764498	11.52688086	0.450764123	0.232833429	1.200496174
Q01459	10.12764892	10.25882365	-0.13117473	0.234141963	-1.211886357
P04278	13.03315999	13.23445067	-0.20129068	0.237233144	-1.188335932
P84095	14.32970496	13.88760495	0.442100002	0.237749154	1.199841633
P98160	9.819191463	9.711887809	0.107303653	0.239070967	1.191560772
P38646	12.90340847	12.65026881	0.253139656	0.240958236	1.181005195
P30085	13.07416234	12.74304816	0.331114179	0.248000335	1.174760124
O75874	10.62755662	10.30772602	0.319830601	0.252083159	1.159217885
P05090	17.44314073	17.55222546	-0.109084725	0.252873437	-1.15001315
P35611	17.4467162	17.6078069	-0.161090701	0.252884767	-1.163260303
Q5SSJ5	13.84357861	13.64665942	0.196919192	0.253636155	1.156547532
Q5JRA6	16.87694687	16.5834903	0.293456575	0.253638948	1.146403219
P11279	10.10606086	10.2340693	-0.128008444	0.253700608	-1.154775629
Q9NR12	10.93811144	10.78354435	0.154567091	0.259643311	1.137590111
Q92945	15.95248818	16.3904325	-0.437944329	0.260094973	-1.142351217
Q96BY6	15.02514344	15.19668044	-0.171537003	0.263193256	-1.126575871
P80108	13.61721662	13.69493177	-0.077715154	0.263591272	-1.12410253
P34932	15.10553919	15.23051614	-0.124976946	0.264859488	-1.120594556
Q9UK55	13.14997081	13.22176465	-0.071793841	0.26943128	-1.110289587
Q9H0W9	14.30852287	14.52078125	-0.212258386	0.270493029	-1.110808855
Q9HC38	13.08700749	12.95409336	0.132914127	0.27059222	1.111282981
Q9UIF8	11.17199261	11.3029572	-0.130964585	0.272514114	-1.108974467
Q92496	9.981980505	9.872813353	0.109167153	0.273123958	1.108350844
Q9NZP8	12.69091205	12.75164221	-0.060730157	0.274651601	-1.098091219
Q15149	15.75297076	15.60892429	0.144046467	0.277235876	1.093147863
Q6XQN6	11.71801913	11.94755452	-0.229535393	0.277383884	-1.093059135
Q9NQ79	10.65914192	10.78119205	-0.122050124	0.277411073	-1.093655898
Q14315	13.97938082	14.06286303	-0.083482215	0.279051294	-1.089540235
P50991	16.36197618	16.25344303	0.108533158	0.279056678	1.088627665
Q03591	12.66625324	12.52083145	0.145421787	0.279219922	1.087976406
P22102	19.24715422	19.02529521	0.221859004	0.279975867	1.094957978
P54108	11.22449797	11.33562563	-0.111127654	0.280062045	-1.08617853
P02743	17.36722057	17.47731036	-0.110089793	0.280467026	-1.084188871
P61106	16.36066035	16.22960545	0.131054904	0.280573326	1.0876705
P07359	13.15999053	13.08528711	0.074703411	0.281910174	1.081602852
Q15828	10.15585596	9.971771683	0.184084275	0.282675359	1.095952629
P06276	14.34972856	14.41712058	-0.067392018	0.283117669	-1.078563083
P02794	13.86741024	13.95183389	-0.084423651	0.28418986	-1.080254857
P15121	10.84929631	10.99591446	-0.146618153	0.284526284	-1.093943894
Q8WU39	13.32230373	13.10410691	0.218196813	0.286870344	1.081626088
Q01082	9.772757302	9.294694767	0.478062535	0.288891301	1.068145904
Q08257	12.8366916	12.21941318	0.617278417	0.293190938	1.062411204
P62993	11.05214291	10.86655183	0.185591074	0.294933353	1.058381414
P02748	17.41440991	17.49909371	-0.084683803	0.298990805	-1.044042113
P04220	11.4754579	11.25420335	0.221254543	0.299621052	1.046494906
Q92835	16.27834104	16.3974639	-0.11912286	0.300940815	-1.04573817
P06737	14.43964529	14.3497705	0.089874788	0.301313531	1.040899674
Q12860	9.801101607	9.901698208	-0.100596601	0.302340586	-1.043495055
Q96FV2	7.725385609	8.038926416	-0.313540807	0.302552688	-1.045950276
P54577	12.47054886	12.21742973	0.25311913	0.304824666	1.041250183
Q99497	13.28459376	13.51344233	-0.228848565	0.309338855	-1.028825998
Q15631	15.01546168	15.14428745	-0.128825766	0.309919368	-1.029039976
P05091	10.92306489	10.66655466	0.256510235	0.316843997	1.010196874
P53396	12.12986339	12.31890558	-0.18904219	0.320119352	-1.00473828
Q9BS26	12.79524335	12.87026389	-0.075020543	0.321309947	-1.001351983
Q9Y2V2	12.25785656	12.16488074	0.09297582	0.32312516	0.996355679
Q9P0L0	13.813151	13.90083498	-0.087683979	0.326516383	-0.985168986
P01042	20.19778826	20.24853679	-0.050748532	0.329948892	-0.978650878
P08582	13.50048887	13.30922855	0.191260319	0.336944813	0.972272486
P00748	13.55609764	13.66113318	-0.105035538	0.34080976	-0.957174382
Q13564	15.63073671	15.51314622	0.117590485	0.342714475	0.953717756
O75390	18.26761883	18.51174399	-0.244125158	0.343729094	-0.956202744
P26927	10.57348025	10.33448191	0.238998339	0.344468461	0.950198098
Q15113	8.935521002	8.722099111	0.213421891	0.345409506	0.951010634
P16435	15.12372671	15.19504409	-0.07131738	0.347028313	-0.945525911
P07942	11.87388102	11.76994923	0.10393179	0.34811308	0.944568861
P06753	15.38464669	15.24010649	0.144540207	0.3482176	0.946532572
O15143	10.3371055	9.935095654	0.402009844	0.348329015	0.953105238
P19367	14.05108417	14.29940871	-0.248324548	0.349907532	-0.940405953
P08603	17.31985104	17.43468831	-0.114837262	0.351043875	-0.936563812
P81605	8.462998353	8.258578242	0.204420111	0.351957199	0.937172296
P05166	9.847472043	10.23512964	-0.3876576	0.351997784	-0.946066709
Q92673	11.1385494	10.94991327	0.188636133	0.352858256	0.937040759
Q8NC51	6.573843333	6.191746856	0.382096477	0.355052997	0.931609213
P50990	15.3914512	15.50391345	-0.112462248	0.355505238	-0.934722699
Q9NP71	11.97786515	12.12713622	-0.149271067	0.356852316	-0.934546303
Q00688	15.61542363	15.72218277	-0.106759138	0.35709624	-0.928474965
Q92820	11.08420712	10.94939904	0.134808089	0.361923163	0.916385754
P07954	16.84796496	16.94668972	-0.098724765	0.362039581	-0.915842052
P30043	10.05248353	9.852384766	0.200098761	0.364195626	0.930594912
P20810	15.03892527	15.14805798	-0.109132715	0.36575972	-0.909960397
P09622	15.28543054	15.17503198	0.110398557	0.367747314	0.910581472
P80188	7.592323258	7.29651085	0.295812408	0.369296998	0.91091055
Q6PI48	14.6714447	14.52414936	0.147295341	0.37246077	0.900738969
P02649	17.89040476	17.96128709	-0.070882333	0.372461846	-0.895606808
P08571	14.11014502	14.16525044	-0.055105419	0.378666914	-0.884054238
P09104	17.02318669	17.11590028	-0.092713588	0.378828696	-0.881790614
Q14520	15.05789033	14.83447165	0.223418676	0.38217534	0.877301618
P07195	15.20746925	15.37149579	-0.16402654	0.383458973	-0.878306609
Q9H4G4	12.58642679	12.53230892	0.054117877	0.385132781	0.872562695
Q16610	13.20093305	13.26493939	-0.064006339	0.385770059	-0.871230635
Q9Y6U3	14.94144998	15.02739947	-0.085949485	0.386144546	-0.870821314
P10599	10.18407576	10.03482538	0.149250376	0.389789117	0.86539451
Q15075	15.36205131	15.22793617	0.134115143	0.390848724	0.872906699
P45974	8.988679035	8.645980879	0.342698156	0.392083336	0.864505927
P35268	10.48196918	10.29104749	0.190921691	0.393050663	0.864572264
P78371	15.35180368	15.41534894	-0.063545269	0.394748713	-0.855475868
Q13201	16.52027424	16.37532093	0.144953308	0.396308865	0.857238147
P18206	18.65385089	18.53948022	0.114370663	0.397162912	0.851481309
P33908	10.8856847	10.94965311	-0.063968404	0.401025291	-0.843735132
P16401	15.70037444	15.35284594	0.347528501	0.401414809	0.848014643
P68366	12.71411481	12.59557321	0.118541599	0.403130945	0.841293126
P30740	13.24537228	12.97182414	0.273548143	0.404689068	0.844840829
P35527	11.01418738	10.72532217	0.288865203	0.404826459	0.837900773
P05154	11.483581	11.84197865	-0.358397651	0.40587325	-0.84228234
Q06830	14.25398193	14.40935448	-0.155372558	0.406991191	-0.843731355
P14780	7.892400659	7.742083971	0.150316689	0.409174153	0.830730093
P35573	9.165054411	8.922654972	0.242399439	0.41025261	0.827094239
O14791	13.65514455	13.59589417	0.059250379	0.410449182	0.826329435
P69905	15.65660493	15.80337244	-0.146767508	0.412177857	-0.823103673
P49913	10.18205348	9.695259284	0.4867942	0.415456453	0.822533338
P11021	16.02350946	16.13035806	-0.106848602	0.415579283	-0.820072421
Q9HDC9	10.5411147	10.72477451	-0.183659811	0.415927874	-0.81707902
Q15848	10.21040337	10.36959057	-0.159187201	0.416536788	-0.817701404
P05543	15.44944051	15.50377776	-0.054337254	0.417460134	-0.814049856
Q6IBS0	14.76602205	14.87036694	-0.104344894	0.418507294	-0.817864201
P08107	12.83859423	12.57505385	0.263540385	0.420600266	0.816189582
P36952	15.69024438	15.78263382	-0.092389446	0.422293592	-0.810176646
P31040	12.60277808	12.4138941	0.188883986	0.423318542	0.811344038
O75369	16.28135972	16.38583148	-0.104471767	0.424339441	-0.802404375
Q15942	15.47112055	15.3916318	0.079488745	0.425485022	0.80127339
P14151	12.43566628	12.50153136	-0.065865086	0.427550839	-0.796552776
Q9Y490	18.22662225	18.12853239	0.098089869	0.431758129	0.789883944
P10643	16.32495856	16.38226197	-0.057303409	0.436336994	-0.781135742
P13727	15.41390228	15.32088057	0.093021709	0.437133776	0.779830094
Q86UD1	10.85478174	10.77572674	0.079054997	0.438511291	0.781450124
Q9NPH3	7.599682162	7.92398467	-0.324302508	0.439543725	-0.778886792
P55290	10.74669112	10.68940698	0.057284136	0.440047003	0.777834911
P25705	10.75358029	10.57118152	0.182398765	0.441001284	0.77593673
Q04446	8.882418882	8.706773864	0.175645019	0.442962007	0.772434233
Q14914	13.0754672	13.34952372	-0.274056521	0.444273745	-0.770260847
P63313	13.53620548	13.80103347	-0.264827986	0.445767022	-0.77454626
Q86WR0	16.60440825	16.52553324	0.078875014	0.44617139	0.765695853
Q03252	15.89661771	15.79621581	0.100401902	0.446566808	0.7660316
P62263	14.26845353	14.2193238	0.04912973	0.446985161	0.76409084
P02760	20.6755842	20.63012285	0.045461342	0.447432983	0.762641295
P40925	12.29234676	12.24143475	0.05091201	0.448400467	0.761344341
P62847	13.32257337	13.4331837	-0.110610326	0.455050355	-0.751746158
P19652	18.499652	18.58907133	-0.089419325	0.457248663	-0.746729836
Q96KP4	15.31789235	15.1531122	0.164780155	0.45999152	0.742771775
Q8IZA0	11.5077811	11.40817909	0.099602014	0.463197861	0.740448486
Q13200	11.58573279	11.74733317	-0.161600377	0.464214247	-0.743162905
Q14247	11.73363693	11.62248394	0.111152992	0.464680206	0.742050483
P61604	12.10946606	12.19613233	-0.086666273	0.468338284	-0.730292765
P21333	13.18127839	13.08331946	0.097958927	0.469118597	0.727576465
Q9H3U1	17.30023309	17.57293966	-0.27270657	0.470146009	-0.728950017
P00915	12.01466088	12.15526057	-0.140599688	0.472848585	-0.720561148
P25311	18.21696116	18.26210054	-0.04513938	0.473635029	-0.718911133
P01861	8.679187685	8.096365421	0.582822264	0.477974778	0.71494247
P31947	14.08246494	14.28903398	-0.206569042	0.478145877	-0.713900749
Q04695	13.26001217	13.35238086	-0.092368692	0.478201515	-0.714816218
A0PJW6	13.90793152	13.8509393	0.056992216	0.478807495	0.711453827
Q14789	19.62520758	19.81754647	-0.192338884	0.48047493	-0.712738928
P14314	10.89402734	11.37039053	-0.476363189	0.484012283	-0.702683542
P52566	12.91652084	12.74704518	0.169475655	0.486791048	0.698307367
P20742	15.83202187	15.73061996	0.101401904	0.486840145	0.697713547
P07355	9.450353647	9.194140864	0.256212782	0.487333434	0.700081014
P16083	10.96300854	11.13012789	-0.167119359	0.487810569	-0.70066149
P28482	12.82205239	12.96283059	-0.140778206	0.488811249	-0.69630994
P08174	9.419156597	9.49282203	-0.073665434	0.489539886	-0.697024439
P25788	14.76047352	14.82384234	-0.063368816	0.492595353	-0.689756261
Q92626	17.27235864	17.18318834	0.089170293	0.49351831	0.689007506
O15511	9.847518498	10.08447578	-0.236957279	0.508413168	-0.666601004
P08567	4.515945864	4.192879048	0.323066816	0.515678363	0.659366256
P07333	10.77522454	10.8261624	-0.050937862	0.517007155	-0.650696681
P11216	13.61211384	13.74577699	-0.133663157	0.517383504	-0.652930882
P11226	10.15938943	10.28657837	-0.127188945	0.51919805	-0.650003464
P35237	13.44259578	13.26197042	0.180625363	0.52374424	0.640858983
Q9Y4L1	15.39047588	15.44270004	-0.052224157	0.525873645	-0.638457288
P31943	13.47983313	13.4179241	0.06190903	0.530479295	0.630855434
Q15063	11.42033382	11.27664982	0.143684007	0.533356709	0.626554512
Q12805	13.04100218	13.08548089	-0.044478718	0.536170052	-0.620711403
P63104	9.302141705	9.070218611	0.231923093	0.540232559	0.622789693
P02656	17.6805308	17.5859729	0.094557902	0.541500882	0.612629817
P23142	13.11151851	13.16676588	-0.05524737	0.542574487	-0.611050899
O00468	16.02394233	15.89965481	0.124287519	0.543187385	0.61143797
P55058	11.34537887	11.40552872	-0.060149844	0.544320982	-0.60818827
P02741	12.30309545	12.46337976	-0.160284305	0.544364432	-0.608428472
Q14289	10.47530515	9.963845022	0.511460126	0.545117766	0.608191223
Q00610	12.299036	12.13007483	0.168961172	0.547157824	0.605284909
P46777	14.67362717	14.83709471	-0.16346754	0.5496679	-0.602215075
Q14690	15.27982595	15.34546922	-0.065643265	0.550795373	-0.599140819
P18428	13.12990405	13.19979528	-0.069891232	0.553951187	-0.593650988
P24928	10.25759314	10.49075721	-0.233164069	0.554195511	-0.598888347
P36980	14.02954593	13.96213626	0.067409667	0.555504444	0.591314701
P22234	16.25661941	16.15086326	0.10575615	0.557485879	0.589957089
P27695	11.64047707	11.80042052	-0.159943452	0.561023068	-0.586381118
P00558	15.92346129	16.00796927	-0.084507976	0.561552295	-0.58686989
P00505	15.14457407	15.20384142	-0.059267355	0.562035044	-0.582560686
Q99627	13.05259451	13.10757581	-0.054981307	0.568644649	-0.574298795
P50454	20.42559249	20.46870999	-0.043117502	0.568840772	-0.570978247
P48059	10.45942166	10.38193071	0.077490948	0.569326497	0.573630013
P10586	13.50583819	13.56794008	-0.062101895	0.572343812	-0.567752314
P04004	19.0894248	19.12478362	-0.035358827	0.57393581	-0.563946452
Q9H8L6	10.77053646	10.81911428	-0.048577825	0.579070952	-0.557992068
P23229	11.9088847	11.98706983	-0.078185133	0.579586773	-0.558709697
P02776	10.90759338	11.01657704	-0.108983662	0.581372941	-0.553341554
Q10589	15.89427641	15.94264255	-0.048366134	0.586128925	-0.546506777
P78417	13.91100907	14.06785471	-0.156845642	0.589867749	-0.543051951
P60842	13.72202815	13.97397749	-0.251949332	0.595956664	-0.535839561
P24666	16.88966517	16.85620241	0.03346276	0.596928902	0.530955775
P13645	10.00112803	9.891628869	0.109499162	0.600140478	0.526614337
P00352	7.371698892	7.142292062	0.22940683	0.600846339	0.529697562
O00187	11.61463576	11.65174638	-0.037110615	0.603553334	-0.521065515
P06727	20.1152958	20.05712145	0.058174345	0.603987722	0.520279409
P51610	15.4966767	15.44001731	0.056659392	0.604769187	0.520013736
Q08380	14.69496201	14.74606505	-0.051103041	0.605069297	-0.518563451
P28074	13.19165479	13.10629052	0.085364265	0.607172104	0.51862204
P08670	13.38761481	13.44475516	-0.057140353	0.610607519	-0.512466644
Q9H4M9	13.05014957	13.10111302	-0.050963441	0.610775834	-0.511091055
Q13228	12.66500581	12.61198908	0.053016726	0.611558264	0.510441859
P01621	12.99811213	13.08819998	-0.090087848	0.614120937	-0.505821115
Q02880	15.2792414	15.34161537	-0.062373972	0.614219272	-0.505508082
P30101	16.5005954	16.33037612	0.170219284	0.615571101	0.503805795
P17980	16.49598045	16.58718378	-0.091203333	0.619917283	-0.498548473
P29401	13.32416714	13.38159288	-0.057425748	0.620322726	-0.498174536
Q15365	9.880726607	9.753653989	0.127072618	0.621020177	0.497260518
O00299	11.77754949	11.88119555	-0.103646055	0.622652096	-0.49444148
O00391	12.24757911	12.2864135	-0.038834392	0.623334554	-0.492632187
Q9HCB6	12.87457094	12.83110281	0.043468129	0.6242511	0.492021796
Q01581	13.7053974	13.64201933	0.063378064	0.629646855	0.483844491
Q15691	13.58418197	13.62687244	-0.042690465	0.630802128	-0.482220099
P30153	17.83131217	17.70678375	0.124528419	0.633412483	0.47852186
P50570	16.67406816	16.73678968	-0.062721518	0.636859029	-0.47480613
O60716	15.87025606	15.8257555	0.044500554	0.63873194	0.471525153
P78347	15.35888816	15.29084443	0.068043727	0.64006548	0.471319966
P07998	11.70196576	11.7984277	-0.096461941	0.644027692	-0.468145528
P07339	18.93917169	19.07623391	-0.137062215	0.644678085	-0.464491482
P15311	17.4812177	17.52573415	-0.044516447	0.645102494	-0.462436207
P02753	19.27465707	19.23882819	0.035828877	0.650349995	0.454511757
P02655	17.56524248	17.50577721	0.059465261	0.652329268	0.451937043
P07900	15.30777484	15.40723378	-0.099458941	0.654942228	-0.448838967
Q14240	13.77153869	13.65772921	0.113809479	0.657862707	0.448258508
P00740	14.85071287	14.87496131	-0.024248444	0.661210938	-0.439255717
P62158	10.79295025	10.72522405	0.0677262	0.661714448	0.438543635
Q562R1	11.66548237	11.71725242	-0.051770049	0.665611568	-0.433502901
P12814	7.45674034	7.565239453	-0.108499113	0.665796959	-0.434158703
P05160	12.43750547	12.47655838	-0.039052908	0.665855828	-0.43380038
P04070	12.71163018	12.68195044	0.029679748	0.665945233	0.432875484
Q9BR76	15.08540731	14.96293382	0.122473496	0.666622226	0.432909386
Q06033	15.64289633	15.67638428	-0.033487947	0.667602572	-0.430555407
P09936	11.73267719	11.60178859	0.130888603	0.667888989	0.431214163
P11277	15.93637695	15.82072733	0.115649625	0.672047642	0.426686367
P32119	10.06689466	10.20502732	-0.138132658	0.673136535	-0.423505022
Q14697	15.39835654	15.46669319	-0.068336644	0.677027115	-0.417961558
P01834	16.80468553	16.89937648	-0.094690953	0.677540253	-0.416998481
P11717	13.66772326	13.59896881	0.06875445	0.678917278	0.415688691
Q02790	15.8747946	15.75869689	0.11609771	0.679680172	0.414015969
Q6PKG0	11.90017831	11.86434137	0.035836943	0.680431327	0.414193599
Q86VB7	10.81217727	10.8628472	-0.050669929	0.682946633	-0.40964994
P05165	10.35385463	10.25281661	0.101038014	0.685168731	0.409593313
Q14624	19.23754597	19.26142891	-0.023882942	0.686096152	-0.405209109
Q16363	15.42558367	15.35789164	0.067692027	0.688384466	0.403586146
P30048	15.5990272	15.64407116	-0.04504396	0.690592298	-0.399021325
P01771	11.22390924	11.1018675	0.12204174	0.692994081	0.397895509
P27348	15.01960978	14.98167016	0.03793962	0.695093612	0.395374658
P29317	9.85276821	9.733182722	0.119585488	0.70352157	0.383451146
P08709	9.778979784	9.720811261	0.058168522	0.703674353	0.38862426
P17936	14.21841563	14.17906891	0.039346727	0.70578037	0.378679601
P20930	8.690143679	8.64950244	0.040641239	0.706868854	0.377696749
Q9ULI3	11.20654376	11.04497654	0.161567216	0.707694302	0.379068112
P13591	8.473541388	8.586921835	-0.113380447	0.709398715	-0.373998805
P00742	15.64870622	15.67262647	-0.023920244	0.709593061	-0.37334944
P17661	12.2082	12.23687274	-0.028672738	0.710513267	-0.37236367
P05787	14.72899033	14.77751599	-0.04852566	0.712128368	-0.370034691
O43488	14.26740365	14.13148649	0.135917165	0.714017815	0.369613376
O75144	10.0010666	10.02739501	-0.026328411	0.715303686	-0.366223873
P48147	13.22013178	13.15416139	0.065970384	0.717113767	0.363855371
P46781	12.68005455	12.71079234	-0.030737785	0.718176443	-0.361840569
Q9UJJ9	9.017680808	9.085190149	-0.067509341	0.719178832	-0.364655674
P09651	12.29683992	12.23797556	0.058864368	0.720223348	0.360076817
P49321	12.50564836	12.46782883	0.037819533	0.722144204	0.357138602
Q9UQ35	9.981287406	10.01884976	-0.037562358	0.72465989	-0.353433965
Q6UX71	9.612855175	9.581966188	0.030888987	0.72477813	0.354046918
Q9BRP8	16.64291592	16.67913481	-0.03621889	0.72613058	-0.351500828
P42330	14.81730208	14.77423539	0.04306669	0.727447169	0.349846068
P00390	15.29424028	15.2578223	0.036417985	0.731968124	0.344927733
O15144	11.03957002	11.06958666	-0.030016641	0.734419066	-0.34049529
P12111	15.62588735	15.67887734	-0.052989984	0.736243851	-0.33823095
O95445	16.52841479	16.56897509	-0.040560302	0.738558089	-0.3348321
P35443	9.736096927	9.775398378	-0.039301451	0.740465295	-0.333654001
P20618	15.22059925	15.12832391	0.092275346	0.747490854	0.323935505
P0DJI9	9.020232098	8.910855587	0.10937651	0.750957544	0.319937274
P27824	15.72846193	15.6942055	0.034256427	0.75451142	0.314112527
P04180	13.60106578	13.61641131	-0.015345521	0.755319095	-0.312407613
Q9H299	8.564402856	8.508117551	0.056285306	0.75614293	0.313200186
P16070	13.55375689	13.53467788	0.019079004	0.757889127	0.3090793
P13667	6.971248997	6.77640724	0.194841756	0.762272305	0.304623183
P22891	12.62800036	12.66199107	-0.033990714	0.762341872	-0.303216242
P07237	14.4777478	14.58057207	-0.102824274	0.762619429	-0.302861297
Q14203	16.13285589	16.17390221	-0.041046321	0.763093125	-0.303177438
O43390	14.19810573	14.23041999	-0.032314261	0.765953669	-0.299431032
P40926	13.75706397	13.66310797	0.093955999	0.766178841	0.300217788
O15230	10.1646106	10.22476665	-0.060156053	0.766657079	-0.297854453
P17948	13.96439977	13.93990552	0.024494251	0.769901272	0.293298582
P00441	12.16450543	12.28466658	-0.120161153	0.770725939	-0.292612094
P02654	16.56686216	16.59503886	-0.028176699	0.77341279	-0.28867553
Q9Y2Z0	15.18163042	15.14532518	0.036305243	0.776742599	0.284649913
P22307	14.1731827	14.20609686	-0.032914159	0.779420074	-0.281135871
Q9NYU2	10.09450331	10.15551293	-0.061009618	0.779582429	-0.280977594
Q9Y6R7	13.33340088	13.28500587	0.048395013	0.781603788	0.278282839
P41240	15.60948701	15.58312134	0.026365664	0.781729258	0.278308531
P41250	11.79123222	11.811738	-0.020505776	0.782727457	-0.27671907
P48047	15.07750291	15.01118544	0.066317471	0.789891208	0.267619996
P04264	12.05691459	11.94997975	0.106934845	0.789960587	0.26774316
O95497	9.352685665	9.304912307	0.047773358	0.791315504	0.268410632
P68871	17.57223728	17.62176853	-0.049531249	0.793039868	-0.262989197
P05155	20.53487166	20.55726545	-0.022393787	0.794808095	-0.260708237
P04179	10.73137688	10.7590363	-0.027659416	0.795473166	-0.260807019
Q13576	15.29136562	15.22831622	0.063049397	0.797697993	0.256967443
Q96RQ1	14.41800606	14.38934241	0.028663653	0.798820748	0.255933472
P01033	9.400104395	9.35349836	0.046606035	0.799345468	0.25740735
P11586	16.39637952	16.35010448	0.046275046	0.800348359	0.254372032
P31946	11.00376209	11.05877575	-0.055013665	0.801759275	-0.254098072
P30044	14.51700598	14.48060431	0.036401678	0.802586868	0.251718912
P08648	8.443804796	8.554443321	-0.110638525	0.802721351	-0.250660869
Q13232	14.61902148	14.57586147	0.043160007	0.806189223	0.247600656
P05019	10.63626605	10.61140701	0.024859044	0.8079537	0.244426773
O00533	12.28371799	12.25967109	0.0240469	0.811455482	0.239090183
P23470	9.247395365	9.272171366	-0.024776001	0.814239484	-0.235704083
Q14766	12.07108342	12.05158911	0.019494312	0.818085563	0.231182529
Q3LXA3	13.37651108	13.40336092	-0.026849835	0.818204397	-0.230593723
P06702	14.55763159	14.53732823	0.02030336	0.821795121	0.226090287
P07360	10.29457955	10.17502056	0.119558988	0.826540381	0.219667437
P23368	12.76975618	12.73862433	0.031131847	0.828859462	0.217342331
O43505	15.10881561	15.04821755	0.060598059	0.831043702	0.215387926
Q14204	15.84491348	15.817813	0.027100479	0.832871703	0.212027714
P05362	8.261262475	8.295602256	-0.034339781	0.836086441	-0.207563377
P05546	18.89848322	18.88419033	0.014292892	0.836231994	0.207181766
P15924	13.67695551	13.62658543	0.050370071	0.842579961	0.199601777
P02751	11.76788272	11.86348385	-0.095601124	0.8429497	-0.198649661
P01860	7.545904161	7.613751803	-0.067847642	0.843350515	-0.198361167
P04114	19.21679259	19.23222174	-0.01542915	0.849468288	-0.19028017
P19971	13.14692005	13.10494983	0.041970219	0.851639114	0.187764715
P06576	13.98939496	14.00344498	-0.014050017	0.857541292	-0.179953812
Q86UX7	15.34920374	15.34016521	0.009038528	0.862347211	0.17382384
Q00839	16.86056934	16.87546964	-0.014900306	0.86274996	-0.173343016
P35442	11.64501763	11.62872596	0.016291671	0.865199164	0.170399817
O43707	13.59380108	13.55566594	0.038135134	0.867532261	0.167231102
Q9UBP9	13.76287527	13.74311502	0.019760241	0.869213118	0.16557903
P39019	14.2567049	14.2286415	0.028063405	0.885532321	0.144910789
P13796	11.21763098	11.18105216	0.036578817	0.885879001	0.144067706
P09172	9.95201403	9.897654101	0.054359929	0.886269065	0.143819162
P00338	13.90248545	13.87336836	0.029117091	0.888339239	0.141242244
Q10588	9.892747624	9.919494154	-0.02674653	0.888453612	-0.142532142
O00203	12.7130677	12.72897942	-0.01591172	0.889640102	-0.139338658
P43121	9.014687685	9.056866254	-0.042178569	0.890796003	-0.137807796
O43866	11.6639204	11.63457099	0.029349403	0.891782744	0.136389459
Q9Y3B4	14.96886555	14.95151664	0.017348902	0.894737627	0.133049617
O95678	10.4966404	10.47678926	0.019851145	0.895351773	0.131964642
Q15185	11.9474793	11.90327224	0.044207064	0.89656556	0.130563661
P31997	19.1561677	19.16534881	-0.00918111	0.900242862	-0.125914218
P22105	10.98536343	10.96990502	0.015458412	0.904826774	0.119900162
Q9UNW1	10.71975444	10.72796383	-0.008209397	0.905270238	-0.119323022
Q9NTJ3	17.31983707	17.28577047	0.034066604	0.907707775	0.116709046
P02786	16.83174766	16.81700717	0.014740487	0.911171233	0.111888799
P02750	17.774464	17.76478731	0.00967669	0.912544206	0.110094907
P26640	17.0243279	17.01581205	0.008515851	0.916065067	0.106030167
O00592	7.950501967	7.963918822	-0.013416855	0.917291541	-0.104557456
Q86V81	15.97065568	15.95203601	0.018619673	0.920028911	0.10086194
Q9Y4I1	11.23894424	11.25639125	-0.017447009	0.923604697	-0.096656271
Q08209	17.05325692	17.04001222	0.0132447	0.92606566	0.093025135
O43583	11.46521713	11.44226611	0.022951023	0.931271159	0.086889046
P12259	12.43193952	12.44169029	-0.009750763	0.932742433	-0.08460218
Q32MZ4	13.58451555	13.59429674	-0.009781187	0.933569145	-0.083686605
O14786	12.28452775	12.29266101	-0.008133257	0.934612547	-0.082283723
Q13557	11.7527398	11.72549266	0.027247141	0.940279549	0.075302737
P10809	15.8484135	15.85786769	-0.00945419	0.940390831	-0.075130698
Q15582	14.07094238	14.09598126	-0.025038875	0.940718207	-0.074589622
P09417	11.51412994	11.50025134	0.013878595	0.942652262	0.072148278
P03950	10.67751515	10.69447919	-0.016964044	0.943235072	-0.071977375
P33176	10.65841741	10.63758715	0.020830259	0.943913365	0.070670995
P01344	12.279084	12.28424051	-0.005156513	0.944384668	-0.069921557
Q15369	14.41158257	14.40020982	0.01137275	0.946208064	0.067696334
Q8WXI7	11.2396233	11.24978269	-0.010159381	0.946541773	-0.067722668
Q7Z4W1	16.2511491	16.27247486	-0.02132576	0.946854821	-0.067061695
P01776	16.68373678	16.65806477	0.025672009	0.94738686	0.066717707
Q9UMX5	14.91816879	14.90865946	0.009509334	0.950812279	0.062099066
P08493	10.16048317	10.16792971	-0.007446533	0.950843619	-0.06236586
O14556	10.50726257	10.5011926	0.006069969	0.953435851	0.058558925
Q9H1R3	15.11022085	15.10364079	0.006580056	0.956398494	0.054793734
Q9UL46	12.469311	12.46388402	0.005426984	0.957599731	0.053376177
P36955	16.92335832	16.92648494	-0.003126618	0.957978366	-0.05281249
P12277	15.8913704	15.88305837	0.008312032	0.960031401	0.050260161
P02775	12.91100783	12.91737728	-0.006369454	0.960358492	-0.049817893
Q16401	11.43753513	11.44326127	-0.005726142	0.961405019	-0.04858501
P55072	10.80080084	10.79180088	0.008999959	0.965693362	0.04325756
Q99460	15.08536713	15.07869671	0.006670421	0.966414746	0.04223562
Q8NBS9	15.04968713	15.05349716	-0.003810029	0.96673126	-0.041859475
P0C0L4	16.96667956	16.96032675	0.006352811	0.969279432	0.038603292
Q9NQC3	19.7472351	19.74367699	0.00355811	0.970213063	0.037437442
P14625	14.64664585	14.64197473	0.004671129	0.970344469	0.037277664
O43143	10.70072311	10.69162121	0.009101897	0.971336571	0.036111927
Q96HR3	17.74589823	17.74889358	-0.002995352	0.974392968	-0.032174662
Q6EMK4	11.87637389	11.87389463	0.002479261	0.975678971	0.03056315
P04040	8.796499407	8.80257195	-0.006072542	0.976612085	-0.029519085
O75376	9.313451836	9.306114828	0.007337008	0.977842633	0.027913998
Q13790	12.28943188	12.29080544	-0.001373555	0.982117168	-0.022468613
Q8N163	15.75018809	15.74823666	0.001951421	0.983361729	0.021014441
Q99832	15.21063283	15.21209004	-0.001457205	0.985943271	-0.017681183
P01871	15.73074292	15.72793537	0.002807548	0.989360061	0.013365846
P26447	9.66487039	9.663229889	0.001640501	0.995270198	0.005958678
O75116	7.499335542	7.500990248	-0.001654707	0.995830762	-0.005257777
P12081	11.51990093	11.5193678	0.000533126	0.997172492	0.003553935
